# Supplementary material for: Comprehensive genomics, systems, and structural assessment for novel target identification in penicillin-resistant Streptococcus pneumoniae
Source: Front Bioinform. 2026 Apr 29;6:1784287. doi: 10.3389/fbinf.2026.1784287 (PMC13168064; doi:10.3389/fbinf.2026.1784287)
Supplement: Supplementary file 1 [file Table2.xlsx]

## Sheet: QualityCheck of the genomes
Assembly	# contigs	Total length	GC (%)	N50	L50
ERR1422401	12	2160831	39.49	240472	3
ERR1583705	27	2162105	39.54	121096	6
ERR1583711	31	2135322	39.54	167788	5
ERR1583714	41	2200958	39.42	92322	9
ERR1638454	31	2038093	39.6	120580	5
ERR1638455	21	1989021	39.72	195784	5
ERR1638456	30	2156010	39.38	397194	2
ERR1638457	26	2089227	39.49	194920	5
ERR1756386	22	2083018	39.47	197605	4
ERR1756387	42	2249940	39.52	126313	7
ERR1756388	35	2167716	39.49	105514	7
ERR1756389	31	2006468	39.65	120075	4
ERR1756390	16	1995730	39.71	278562	2
ERR1756391	36	2140386	39.54	121128	8
ERR1756392	33	2064944	39.8	121376	6
ERR1756393	22	2121587	39.41	199427	4
ERR1756394	34	2072124	39.66	84385	7
ERR1756395	14	1972449	39.78	284944	3
ERR1756396	29	2090330	39.65	123175	6
ERR1756397	21	2079551	39.74	245736	3
ERR1756398	30	2070874	39.68	118498	5
ERR1756399	11	2078382	39.49	415611	3
ERR1756400	24	2097640	39.67	163402	5
ERR1756401	31	2091514	39.62	109205	7
ERR1756402	24	2136212	39.55	161638	6
ERR1756403	33	2089052	39.62	113412	6
ERR1756404	23	2048135	39.67	225124	4
ERR1756405	34	2113176	39.59	140196	6
ERR1756406	22	2107086	39.41	320309	3
ERR1756407	22	2106238	39.49	257205	3
ERR1756408	30	2126823	39.43	118637	6
ERR1756409	38	2212602	39.46	146654	4
ERR1756410	29	2046358	39.56	147852	5
ERR1756411	27	2013996	39.7	128328	6
ERR1756412	21	2081676	39.47	196613	4
ERR1756413	34	2100771	39.59	126413	7
ERR1756414	31	2170114	39.42	166354	5
ERR1756415	34	2072005	39.66	143142	6
ERR1756416	34	2133479	39.65	118706	7
ERR1756417	21	2072340	39.53	291433	3
ERR1756418	28	2039365	39.6	120521	5
ERR1756419	16	2067607	39.52	192301	3
ERR1756420	25	2140327	39.45	140896	5
ERR1756421	16	2076330	39.65	310145	2
ERR1756422	29	2070544	39.68	131868	6
ERR1756423	21	1984244	39.76	199278	4
ERR1756424	10	2082636	39.59	599291	2
ERR1756425	36	2115566	39.6	139159	6
ERR1756426	27	2092219	39.4	148546	5
ERR1756427	27	2145200	39.46	145584	5
ERR1756428	35	2153017	39.5	112937	5
ERR1756429	23	2105739	39.48	152776	5
ERR1756430	26	2085841	39.48	148232	6
ERR1756431	19	2120654	39.53	201937	3
ERR1756432	36	2102698	39.59	150731	5
ERR1756433	32	2056333	39.68	118505	7
ERR1756434	18	2097566	39.54	239265	3
ERR1756435	27	2143660	39.45	127893	6
ERR1756436	27	2098822	39.52	195156	4
ERR1756437	24	2101893	39.48	153316	6
ERR1756438	32	2081008	39.52	243455	4
ERR1756439	31	2015221	39.72	132651	6
ERR1756440	21	2115314	39.54	291368	3
ERR1756441	28	2048454	39.78	120401	6
ERR1756442	27	2137001	39.51	203291	4
ERR1756443	20	1996668	39.74	270449	3
ERR1756444	47	2196975	39.42	103189	9
ERR1756445	30	2115185	39.59	154767	4
ERR1756446	29	2073518	39.65	123147	6
ERR1756447	18	2018390	39.74	199247	4
ERR1756448	37	2122184	39.58	138266	5
ERR1756449	35	2088615	39.68	110072	7
ERR1756450	23	2096861	39.43	184737	4
ERR1756451	27	2055745	39.74	126304	5
ERR1756452	39	2114599	39.59	124126	6
ERR1756453	28	2115245	39.59	133732	5
ERR1756454	33	2040347	39.77	117173	6
ERR1756455	32	2093604	39.62	211128	4
ERR1756456	55	2235027	39.4	75824	10
ERR1756457	39	2088105	39.68	91460	9
ERR1756458	18	2085156	39.48	148864	6
ERR1756459	20	2119583	39.51	396203	3
ERR1756460	31	2056097	39.75	149763	5
ERR1756461	20	2099249	39.46	196258	5
ERR1756462	35	2059245	39.64	126273	6
ERR1756463	31	2132676	39.64	120022	6
ERR1756464	25	2117593	39.5	196806	4
ERR1756465	21	2090289	39.66	195707	4
ERR1756466	26	2009102	39.74	153528	5
ERR1756467	29	2072597	39.67	172942	4
ERR1756468	18	2061024	39.61	252673	3
ERR1756469	18	2100574	39.46	201856	4
ERR1756470	35	2170646	39.44	119721	7
ERR1756471	31	2092888	39.64	158480	5
ERR1756472	32	2068493	39.6	122328	5
ERR1756473	25	2128676	39.49	323649	3
ERR1756474	21	1980510	39.71	153097	5
ERR1756475	28	2073092	39.67	199163	4
ERR1756476	33	2104841	39.61	129335	5
ERR1756477	19	1971220	39.8	251142	4
ERR1756478	30	2109520	39.53	140006	6
ERR1756479	32	2049476	39.7	134573	6
ERR1756480	16	2072656	39.6	378441	3
ERR1756481	35	2047534	39.7	125572	6
ERR1756482	30	2050144	39.7	136484	7
ERR1756483	33	2091725	39.62	109816	6
ERR1756484	15	2099705	39.54	290640	2
ERR1756485	15	2130295	39.56	301914	3
ERR1756486	21	2117334	39.51	378435	3
ERR1756487	28	2046807	39.7	137043	5
ERR1756488	21	2116136	39.5	228941	4
ERR1756489	22	2099329	39.53	239285	3
ERR1756490	26	2048537	39.66	164824	5
ERR1756491	17	2115612	39.55	291467	3
ERR1756492	20	2045763	39.74	244207	3
ERR2090103	30	2069991	39.66	103677	6
ERR2090104	33	2111402	39.49	179478	5
ERR2090105	32	2064215	39.54	107338	5
ERR2090106	24	2090886	39.69	144273	6
ERR2090107	12	2115479	39.55	392693	3
ERR2090108	18	2116566	39.74	258005	3
ERR2090109	28	2158392	39.47	213112	4
ERR2090110	17	2124796	39.48	312895	3
ERR2090111	15	1970180	39.79	283925	3
ERR2090112	29	2075569	39.66	201788	4
ERR2090113	23	2072185	39.66	133573	6
ERR2090114	26	2145513	39.63	195458	4
ERR2090115	12	2086645	39.58	331570	3
ERR2090116	26	2057347	39.68	142294	4
ERR2090117	24	2072098	39.67	143071	5
ERR2090118	25	2185613	39.51	250161	3
ERR2090119	31	2053787	39.69	127247	6
ERR2090120	22	2147627	39.43	135556	6
ERR2090121	32	2094331	39.51	116211	7
ERR2090122	27	2029619	39.8	160393	5
ERR2090123	21	2159583	39.51	170404	5
ERR2090124	24	2109989	39.67	142997	6
ERR2090125	35	2051965	39.55	164640	4
ERR2090126	28	2161065	39.51	138465	6
ERR2090127	11	2118291	39.42	423774	2
ERR2090128	31	2033845	39.7	118527	6
ERR2090129	22	2130238	39.48	183746	5
ERR2090130	25	2069751	39.66	151550	4
ERR2090131	26	2050212	39.7	148795	6
ERR2090132	16	2070578	39.51	291040	3
ERR2090133	29	2131446	39.64	103566	7
ERR2090135	14	2152485	39.63	332841	3
ERR2090136	18	2097968	39.65	231362	3
ERR2090137	29	2115297	39.59	167387	6
ERR2090138	26	2111305	39.49	167759	5
ERR2090139	28	2067772	39.67	107305	7
ERR2090140	13	2114101	39.54	271603	2
ERR2090141	18	1983758	39.71	198429	4
ERR2090142	27	2158114	39.61	177949	4
ERR2090143	17	2052548	39.59	335075	3
ERR2090144	13	2096378	39.5	616075	2
ERR2090145	25	2071432	39.66	143047	6
ERR2090147	27	2103889	39.53	133296	5
ERR2090148	22	2087344	39.62	228556	3
ERR2090149	17	2089556	39.46	264420	3
ERR2090150	20	2118087	39.49	195133	4
ERR2090151	11	2077883	39.69	550050	2
ERR2090152	23	2073503	39.66	151535	5
ERR2090153	15	2072463	39.52	291876	3
ERR2090154	16	2097907	39.54	352157	3
ERR2090155	25	2120255	39.66	109653	7
ERR2090156	18	2114245	39.5	244624	4
ERR2090157	21	2014831	39.68	147508	7
ERR2090158	24	2072861	39.66	143123	5
ERR2090159	18	2095645	39.5	197313	4
ERR2090160	36	2087421	39.67	103264	8
ERR2090161	9	2069291	39.58	289485	3
ERR2090162	22	2099239	39.59	240452	4
ERR2090163	18	1986602	39.75	268203	3
ERR2090164	12	2070887	39.53	459310	2
ERR2090165	24	2090283	39.59	141148	5
ERR2090166	13	2105121	39.4	410810	2
ERR2090167	18	2118272	39.44	243207	3
ERR2090168	26	2003502	39.66	181526	4
ERR2090169	23	2134334	39.53	152095	5
ERR2090170	13	2164952	39.49	260565	3
ERR2090171	27	2143312	39.6	173542	5
ERR2090172	28	2064404	39.66	95228	8
ERR2090173	30	2070743	39.66	114588	6
ERR2090174	20	2100016	39.4	297642	3
ERR2090175	27	2007712	39.65	134757	5
ERR2090176	26	2015524	39.72	156049	5
ERR2090177	30	2110675	39.59	140193	6
ERR2090178	24	2142448	39.6	176449	5
ERR2090179	24	2046933	39.7	181491	5
ERR2090180	18	2103411	39.72	136541	4
ERR2090181	26	2112554	39.58	121122	5
ERR2090182	31	2153762	39.4	135265	6
ERR2090183	19	2093832	39.58	196903	4
ERR2090184	25	2095528	39.44	184672	5
ERR2090185	28	2158084	39.47	112278	8
ERR2090186	18	2052792	39.66	231941	4
ERR2090187	28	2116443	39.58	111417	5
ERR2090188	24	2056857	39.75	132388	6
ERR2090189	18	2129921	39.58	439151	3
ERR2090190	27	2184151	39.55	130196	6
ERR2090191	17	2087821	39.81	474975	2
ERR2090192	22	2027657	39.78	196828	4
ERR2090193	15	2137577	39.59	267072	3
ERR2090194	28	2114461	39.57	111383	5
ERR2090195	26	2059351	39.74	151526	5
ERR2090196	19	2055263	39.6	171375	4
ERR2090197	21	2136725	39.59	138238	6
ERR2090198	42	2245096	39.51	126290	7
ERR2090199	22	2104221	39.59	210275	3
ERR2090200	12	1973657	39.78	283025	3
ERR2090201	20	2028153	39.59	203207	3
ERR2090202	26	2100577	39.5	156978	5
ERR2090203	15	2086101	39.59	293385	3
ERR2090204	27	2151518	39.47	112278	7
ERR2090205	33	2250715	39.51	126299	7
ERR2090206	19	2135868	39.52	277793	4
ERR2090207	43	2089756	39.6	96363	8
ERR2090208	32	2113092	39.58	105383	7
ERR2090209	23	2052550	39.74	132321	6
ERR2090210	43	2247172	39.5	125476	8
ERR2090211	13	2143950	39.69	374729	2
ERR2090213	23	2154033	39.56	162381	5
ERR2090214	27	2164692	39.48	111959	6
ERR2090215	32	2226937	39.74	325009	3
ERR2090216	22	2127203	39.5	323666	3
ERR2090217	23	2105539	39.78	188631	4
ERR2090218	26	2069849	39.6	210398	4
ERR2090219	31	2113045	39.58	121064	6
ERR2090220	27	2150016	39.38	159080	5
ERR2090221	31	2164721	39.49	138016	5
ERR2090222	39	2125593	39.49	106208	7
ERR2090223	22	2158789	39.47	172854	6
ERR2090224	22	2146311	39.52	182588	4
ERR2090225	15	2155564	39.57	274825	3
ERR2090226	27	2141847	39.6	134919	5
ERR2090227	28	2090405	39.57	144886	5
ERR2090228	24	2097336	39.68	156605	5
ERR2090229	35	2157428	39.56	119202	7
ERR2090230	15	2079719	39.49	485733	2
ERR2090231	27	2125188	39.58	134901	6
ERR2090232	27	2162455	39.59	190136	5
ERR2090233	27	2109399	39.65	141814	5
ERR2090234	27	2114231	39.58	121110	6
ERR2090235	24	2095628	39.68	221417	4
ERR2090236	16	2101182	39.43	347556	3
ERR2090237	11	2064625	39.59	381353	3
ERR2090238	17	2088323	39.7	246701	3
ERR2090239	13	2145654	39.69	273832	3
ERR2090241	25	2112660	39.57	160363	4
ERR2090242	30	2153943	39.39	135529	5
ERR2090243	24	2057557	39.74	136978	6
ERR2090244	16	2084712	39.73	246676	3
ERR2090245	29	2057142	39.61	186174	4
ERR2090246	18	2111106	39.61	530645	2
ERR2090247	11	2125563	39.37	354482	2
ERR2090248	20	2104822	39.61	202556	4
ERR2090249	26	2113737	39.58	111383	5
ERR2090250	32	2152930	39.41	135365	6
ERR2090251	42	2158226	39.55	94625	7
ERR2090252	10	2081994	39.47	353748	2
ERR2090253	17	2084791	39.69	245991	3
ERR2090254	17	2092817	39.58	263172	3
ERR2090255	26	2188803	39.44	148213	5
ERR2090256	20	2130364	39.5	504739	2
ERR2090257	30	2115190	39.58	117328	6
ERR2090258	11	2070724	39.56	308883	3
ERR2090259	13	2143955	39.66	307971	2
ERR2090260	17	2098882	39.53	265859	3
ERR2090261	10	2077754	39.7	286322	3
ERR2090262	33	2171691	39.57	93792	7
ERR2090263	34	2175092	39.57	173822	5
ERR2090264	25	2069319	39.67	142248	5
ERR2090265	15	2080932	39.46	205074	3
ERR2090266	17	2070691	39.65	201335	4
ERR2090267	33	2117018	39.61	140208	6
ERR2090268	19	2048790	39.57	198651	4
ERR2090269	28	2170564	39.66	137185	5
ERR2090270	12	2097331	39.55	564488	2
ERR2090271	19	2087208	39.71	247276	3
ERR2090272	24	2039723	39.65	184664	3
ERR2090273	16	2182202	39.56	211880	3
ERR2090274	16	2087357	39.48	224431	3
ERR2090275	33	2111658	39.58	140062	6
ERR2090276	31	2043008	39.58	115205	4
ERR2090277	31	2128637	39.57	134957	6
ERR2090278	24	2159977	39.54	215784	4
ERR2090279	30	2156557	39.5	174511	6
ERR2090280	17	2122296	39.76	215268	3
ERR2090281	11	2085861	39.58	533705	2
ERR2090282	14	2005511	39.68	594862	2
ERR2090283	20	2082186	39.52	235314	2
ERR2090284	32	2069988	39.67	112909	7
ERR2090285	14	2098424	39.41	408406	2
ERR2090286	16	2093007	39.58	196918	4
ERR2090287	19	2125859	39.6	277404	2
ERR2090288	26	2092568	39.76	180951	4
ERR2090290	14	2069135	39.64	220564	3
ERR2090291	21	2186304	39.42	220647	3
ERR2090292	34	2042154	39.57	120426	5
ERR2090293	17	2085793	39.71	373639	2
ERR2090294	25	2140492	39.59	159089	5
ERR2090295	45	2106272	39.54	95176	8
ERR2090296	27	2093393	39.72	206738	4
ERR2090297	20	2086760	39.63	253638	3
ERR2090298	11	2091814	39.58	535947	2
ERR2090299	30	2009057	39.74	154643	5
ERR2090300	16	2070632	39.64	202204	4
ERR2090301	30	2157841	39.46	136924	6
ERR2090302	37	2165021	39.43	139631	5
ERR2090303	16	2160850	39.71	292703	3
ERR2090304	24	2095589	39.5	204938	3
ERR2090305	19	2049971	39.57	215958	4
ERR2090306	23	2072514	39.59	466953	2
ERR2090307	20	2080196	39.55	246008	3
ERR2090308	25	2086169	39.59	209969	3
ERR2090309	26	2126396	39.58	144591	4
ERR2090310	12	2153344	39.53	520741	2
ERR2090311	11	2054911	39.6	350879	3
ERR2090313	30	2011375	39.73	182614	5
ERR2090314	37	2162149	39.61	143347	6
ERR2090315	20	2081940	39.52	235253	3
ERR2090316	24	2069013	39.66	127107	6
ERR2090317	29	2126863	39.58	134918	5
ERR2090318	21	2140463	39.59	134469	6
ERR2090319	35	2240790	39.42	133022	6
ERR2090320	25	2069977	39.64	201404	4
ERR2090321	18	2085090	39.64	253882	3
ERR2090322	32	2173203	39.65	118141	7
ERR2090323	17	2098925	39.55	563505	2
ERR2090324	31	2144872	39.44	125707	7
ERR2090325	30	2121545	39.63	109713	6
ERR2090326	23	2097935	39.46	299900	3
ERR2090327	19	2069721	39.64	196737	4
ERR2090329	28	2077701	39.65	127092	5
ERR2090330	9	2074646	39.59	527570	2
ERR2090331	35	2110049	39.46	115856	7
ERR2090332	34	2100527	39.69	116890	7
ERR2090333	26	2040127	39.65	171656	4
ERR2090334	9	2091561	39.6	534766	2
ERR2090337	25	2160693	39.56	130613	6
ERR2090339	30	2151213	39.66	191400	4
ERR2090341	24	2063465	39.72	204603	4
ERR2090342	31	2170283	39.66	118162	7
ERR2090343	13	2080772	39.61	406063	2
ERR2090344	34	2076399	39.67	126026	6
ERR2090345	13	2162138	39.7	329274	2
ERR2090346	13	2146483	39.71	294133	3
ERR2090347	29	2136818	39.5	125236	6
ERR2090348	20	2085722	39.64	227950	4
ERR2090349	18	2048860	39.56	198954	4
ERR2090350	13	2006061	39.68	594867	2
ERR2090351	17	2086983	39.7	199867	3
ERR2090353	22	2136549	39.39	144663	6
ERR2090354	32	2040385	39.58	146220	4
ERR2090355	25	2185662	39.48	183069	5
ERR2090356	15	2151308	39.39	332706	2
ERR2090357	8	1984364	39.72	1218672	1
ERR2090359	21	2109025	39.49	324809	2
ERR2090360	10	2130408	39.4	602462	2
ERR2090361	20	2136902	39.39	199906	4
ERR2090362	31	2075614	39.65	141759	5
ERR2090364	12	2150889	39.39	644076	2
ERR2090365	15	2121078	39.52	515495	2
ERR2090366	36	2041392	39.58	120426	5
ERR2090367	17	2108590	39.49	324320	2
ERR2090369	15	2121736	39.51	310417	3
ERR2090370	21	2115127	39.64	171325	5
ERR2090371	18	2078787	39.77	311806	2
ERR2090372	15	2130877	39.54	335856	3
ERR2090374	25	2174274	39.49	167847	6
ERR2090375	29	2035731	39.69	261440	3
ERR2090377	18	2076088	39.76	309447	2
ERR2090378	13	2062696	39.55	376657	2
ERR2090379	14	2119934	39.52	310419	2
ERR2090380	14	2149584	39.39	635330	2
ERR2090381	15	2076022	39.76	410969	2
ERR2090382	23	2174040	39.49	203265	5
ERR2090385	12	2121456	39.51	527226	2
ERR2090386	25	2183096	39.48	216515	4
ERR2090387	26	2181847	39.49	182949	4
ERR2090388	14	2120636	39.52	310327	3
ERR2090389	24	2183281	39.49	205908	4
ERR2090390	12	2156717	39.57	538476	2
ERR2090391	11	2119147	39.52	334494	2
ERR2090392	13	2149852	39.4	635418	2
ERR2667215	19	2111104	39.55	467404	2
ERR2667216	23	2095410	39.5	206651	3
ERR2667217	14	2097403	39.59	349876	3
ERR2667221	23	2096544	39.57	163212	5
ERR2667225	26	2104451	39.57	171802	5
ERR2667227	16	2109529	39.56	338681	3
ERR2667229	23	2102123	39.58	161642	6
ERR2667231	24	2094036	39.54	258815	4
ERR2667236	16	2097265	39.48	289499	2
ERR2667237	16	2079244	39.55	165394	4
ERR2667239	10	2099744	39.54	521636	2
ERR2667252	33	2074103	39.57	108011	5
ERR2668004	32	2148501	39.51	140256	6
ERR2668008	19	2134503	39.52	290640	3
ERR2668009	25	2106834	39.56	215336	4
ERR2668025	12	2095384	39.54	353914	2
ERR2668027	22	2060247	39.57	201755	4
ERR2668028	36	2192898	39.6	120531	6
ERR2668029	23	2073617	39.66	143178	6
ERR2668030	16	1974059	39.81	258287	3
ERR2668036	21	2073417	39.75	183946	4
ERR2668037	10	2056536	39.58	444810	2
ERR2668039	24	2097322	39.57	164775	5
ERR2668042	26	2099525	39.68	141766	5
ERR3227723	28	2053723	39.67	120052	7
ERR3227724	31	2193547	39.58	158947	5
ERR3227725	23	2062728	39.54	136179	5
ERR3227726	17	2117241	39.5	381103	3
ERR3227727	28	2057462	39.74	143173	5
ERR3227728	26	2049371	39.72	144069	5
ERR3227729	25	2053281	39.75	143175	5
ERR3227730	28	2153990	39.39	143670	5
ERR3227731	20	2090073	39.6	136916	4
ERR3227732	26	2054144	39.68	121934	7
ERR3227733	13	2118053	39.5	262921	3
ERR3227734	17	2118211	39.51	261829	3
ERR3227735	16	2051242	39.61	307136	3
ERR3227736	26	2054949	39.67	142565	6
ERR3227737	13	1937720	39.84	236396	2
ERR3227738	20	2152806	39.64	338690	3
ERR3227740	39	2223337	39.47	80372	10
ERR3227743	17	1983456	39.71	246749	3
ERR3227745	24	2142121	39.65	129958	4
ERR3227746	20	1973500	39.77	174680	4
ERR3227748	27	2070330	39.67	118602	6
ERR3227750	26	2053318	39.68	126197	7
ERR3227755	28	2073129	39.66	126259	7
ERR3227756	24	2045712	39.68	141859	6
ERR3227759	23	2135445	39.44	191428	5
ERR3227760	27	2086407	39.67	134011	7
ERR3227761	21	2060980	39.62	211982	4
ERR3227762	24	2054845	39.64	165501	5
ERR3227763	16	2083304	39.47	279981	3
ERR3227765	25	2075822	39.66	143175	5
ERR3227766	25	2055814	39.68	151573	5
ERR3227767	7	2109382	39.58	536738	2
ERR3227768	21	2037169	39.71	287866	3
ERR3227769	28	2154322	39.44	106452	6
ERR3227771	15	2121313	39.46	281974	2
ERR3227772	14	2092233	39.72	245110	3
ERR3227773	23	2133981	39.6	159487	5
ERR3227774	16	2063171	39.55	255029	3
ERR3227775	29	2074465	39.66	126340	7
ERR3227776	15	2102730	39.61	289753	3
ERR3227777	30	2154805	39.39	258859	4
ERR3227778	20	2102937	39.54	314566	3
ERR3227779	25	2112738	39.51	117920	4
ERR3227780	13	2118979	39.57	602659	2
ERR3227781	29	2110591	39.51	111405	6
ERR3227782	18	2163363	39.38	261599	3
ERR3227783	18	2092731	39.57	214365	3
ERR3227784	24	2138028	39.6	137277	6
ERR3227785	24	2219908	39.56	209870	4
ERR3227786	17	2153466	39.41	214116	3
ERR3227788	25	2183218	39.44	318679	3
ERR3227789	20	2151133	39.6	262758	2
ERR3227790	26	2094007	39.73	311463	3
ERR3227791	26	2083639	39.57	96026	6
ERR3227792	12	2069081	39.65	537084	2
ERR3227793	18	2117287	39.51	262935	3
ERR3227794	12	2004848	39.72	314326	3
ERR3227796	29	2055637	39.68	118631	6
ERR3227797	20	2095544	39.42	212302	4
ERR3227798	18	2102686	39.46	279996	3
ERR3227800	14	1997040	39.68	196775	4
ERR3227801	36	2192059	39.59	130443	6
ERR3227802	18	2171416	39.43	213813	4
ERR3227803	27	2127612	39.44	131249	3
ERR3227804	25	2103198	39.58	238774	3
ERR3227805	19	2014427	39.7	148844	4
ERR3227806	13	2060960	39.67	321589	3
ERR3227807	15	2083586	39.59	231791	3
ERR3227808	17	2081940	39.59	196491	4
ERR3227809	25	2106251	39.59	148258	6
ERR3227810	22	2141756	39.62	168099	4
ERR3227811	20	2088154	39.65	228269	4
ERR3227813	13	2117592	39.44	488974	2
ERR3227815	28	2164625	39.5	122119	7
ERR3227817	16	2106424	39.48	309714	3
ERR3227818	25	2110117	39.59	210110	3
ERR3227819	25	2073320	39.66	126302	5
ERR3227820	33	2190784	39.59	124735	6
ERR3227822	23	2108969	39.62	167502	5
ERR3227823	24	2107876	39.56	156278	5
ERR3227824	18	2007175	39.71	188139	4
ERR3227825	18	1986165	39.7	228782	3
ERR3227827	24	2183589	39.39	162737	5
ERR3227828	11	1974363	39.81	315467	3
ERR3227829	21	2102171	39.59	172985	4
ERR3227830	26	2054022	39.68	126228	7
ERR3227831	16	2118067	39.51	262111	3
ERR3227832	17	2117311	39.51	261847	3
ERR3227833	30	2054348	39.68	121526	7
ERR3227834	26	2066434	39.67	126496	6
ERR3227836	71	2269304	39.42	71388	11
ERR3227837	27	2219803	39.56	211011	5
ERR3227838	26	2031810	39.8	155410	6
ERR3227840	25	2018651	39.7	148848	5
ERR3227841	30	2056329	39.67	119361	7
ERR3655122	14	2088505	39.52	260804	3
ERR3655125	18	2094538	39.58	195280	4
ERR3655141	23	2117511	39.5	192198	4
ERR3655157	14	2139316	39.5	1367010	1
ERR3655158	17	2100752	39.65	235895	3
ERR3655159	16	2100741	39.66	453605	2
ERR3655161	24	2116703	39.5	162091	6
ERR3655168	28	2156750	39.5	165131	5
ERR3655173	22	2096679	39.64	131493	5
ERR3655184	19	2134776	39.57	171232	5
ERR3655208	17	2064003	39.66	563215	2
ERR3655230	19	2095805	39.58	227268	3
ERR3655243	19	2089073	39.66	174223	4
ERR3655294	22	2099295	39.64	220092	4
ERR3655326	16	2099630	39.66	237792	3
ERR3655350	15	2104097	39.46	273045	3
ERR3655377	17	2096809	39.65	318764	2
ERR3655418	22	2111657	39.55	201732	4
ERR3655434	28	2103747	39.53	195186	5
ERR3655447	20	2095492	39.48	343922	3
ERR3655459	19	2119672	39.47	196638	4
ERR3669313	22	2122325	39.47	183468	4
ERR3669330	16	2070608	39.63	225315	4
ERR3669331	23	2104525	39.52	229038	4
ERR3669332	20	2095759	39.65	230248	3
ERR3669346	19	2099723	39.68	306966	3
ERR3669351	20	2102340	39.51	196863	4
ERR3669363	23	2133743	39.66	234433	4
ERR3669371	19	2097105	39.64	254048	3
ERR3669376	17	2100017	39.63	213520	3
ERR3669385	20	2118286	39.48	184762	4
ERR3669399	29	2096969	39.61	148046	5
ERR3899201	16	2163841	39.55	314938	3
ERR3899216	20	2094506	39.56	194568	4
ERR3899233	21	2123602	39.56	307028	3
ERR3899254	17	2101364	39.65	228582	3
ERR3899258	24	2100500	39.51	136558	5
ERR3899262	16	2087443	39.5	298773	3
ERR3899295	27	2104794	39.57	133097	5
ERR3899319	19	2100155	39.47	194946	4
ERR3899339	22	2093445	39.59	251158	3
ERR3899347	12	2095063	39.47	421629	2
ERR3899352	19	2109041	39.54	343348	3
ERR3899377	17	2086749	39.49	243827	3
ERR3899380	12	2098017	39.54	276079	3
ERR3899404	23	2147510	39.63	225320	4
ERR3899428	17	2132953	39.48	253389	4
ERR3899431	19	2118633	39.57	172870	5
ERR3899436	18	2086905	39.58	312013	3
ERR3899439	25	2099763	39.57	160762	5
ERR3899450	21	2082952	39.55	207138	3
ERR3899476	21	2096388	39.57	155821	5
ERR3899479	29	2094004	39.57	149005	6
ERR3899482	18	2101789	39.43	194648	4
ERR3899488	27	2106915	39.57	120649	6
ERR3899491	12	2096431	39.46	254763	3
ERR3899492	30	2095281	39.47	139343	6
ERR3899497	18	2059917	39.57	293337	2
ERR3899498	21	2060211	39.61	212766	4
ERR3899506	16	2088307	39.58	254409	3
ERR3899525	13	2041505	39.7	276668	3
ERR3899528	17	2043491	39.71	340783	3
ERR6890599	84	2045038	39.68	48443	14
ERR6890639	87	2043681	39.68	48561	14
ERR6890906	87	2022411	39.7	48441	15
ERR742667	47	2144560	39.51	98498	8
ERR742668	39	2101215	39.53	109087	7
ERR742669	34	2068165	39.61	133999	6
ERR742670	49	1992096	39.67	85046	9
ERR742671	43	2135884	39.56	125597	7
ERR742672	43	2128577	39.63	103342	8
ERR742673	47	2054833	39.57	85581	9
ERR742674	48	2169832	39.47	74905	9
ERR742675	23	1988166	39.7	196740	4
ERR742676	46	2096720	39.45	123768	6
ERR742677	38	2085254	39.56	99069	7
ERR742678	28	2076910	39.59	133347	6
ERR742679	24	2076872	39.6	114457	7
ERR742680	46	2112222	39.49	76586	9
ERR742681	40	2107767	39.51	137929	5
ERR750754	24	1966729	39.82	157323	4
ERR750755	38	2143011	39.55	106342	7
ERR750756	24	2043759	39.8	182657	4
ERR750757	22	1969079	39.82	295608	4
ERR750758	25	2029613	39.69	191855	4
ERR750759	33	2183462	39.4	129569	6
ERR750760	37	2155147	39.56	121397	7
ERR750761	19	2054353	39.73	206734	4
ERR750762	24	2043177	39.64	343004	3
ERR750763	23	1979721	39.71	104467	6
ERR750764	24	1976318	39.77	169307	4
ERR750765	32	2078651	39.69	194955	4
ERR750766	48	2124375	39.61	87146	8
ERR750767	53	2092746	39.61	74671	11
ERR750768	32	2096220	39.52	145443	6
ERR750769	33	2039799	39.65	114599	6
ERR750770	29	1992292	39.69	197523	4
ERR750771	36	2155412	39.45	163730	5
ERR750772	40	2097168	39.6	96812	8
ERR750773	43	2058374	39.65	114912	8
ERR750774	29	2035092	39.68	97407	5
ERR750775	39	2187883	39.46	90602	8
ERR750776	37	2132951	39.68	107774	7
ERR750777	22	2172856	39.5	177428	5
ERR750778	27	2124237	39.47	134347	6
ERR750779	53	2158960	39.53	68958	8
ERR750780	40	2177493	39.47	124888	7
ERR750782	42	2075783	39.54	106973	7
ERR750783	31	2080773	39.65	136161	5
ERR750784	29	2113959	39.46	148680	5
ERR750785	51	2179196	39.48	121361	7
ERR750786	21	2154704	39.48	211309	4
ERR750787	36	1995089	39.66	145353	5
ERR750788	27	2109814	39.5	144868	6
ERR750789	26	2013398	39.72	145307	5
ERR750863	36	2167670	39.5	112108	6
ERR750864	47	2158830	39.54	94544	8
ERR750865	36	2145534	39.46	130846	5
ERR750866	53	2180336	39.51	122981	6
ERR750886	29	2104795	39.58	147008	6
ERR750887	25	2064058	39.58	164102	5
ERR750888	26	2063315	39.59	148473	5
ERR750889	22	1990623	39.74	129630	5
ERR750890	37	2071894	39.62	104227	7
ERR750891	31	2062523	39.58	121739	6
ERR750892	28	2058459	39.6	134742	6
ERR750893	24	1979970	39.76	165005	5
ERR750894	28	1968171	39.81	166369	4
ERR750895	35	2046210	39.6	132436	5
ERR750896	35	2140062	39.5	116792	6
ERR750897	32	2009791	39.67	108230	7
ERR750898	31	2009434	39.67	120534	6
ERR750899	25	2041686	39.55	188146	4
ERR750901	27	2040421	39.55	131815	6
ERR750902	49	2136304	39.55	84004	8
ERR750903	41	2097671	39.58	77469	9
ERR750958	27	2067723	39.56	161193	4
ERR750959	37	2090044	39.6	156716	5
ERR750960	29	2053904	39.59	173535	5
ERR750961	43	2085538	39.6	74355	9
ERR750962	20	1934410	39.83	134573	5
ERR750963	32	2106483	39.5	146261	5
ERR750964	48	2035826	39.54	75942	7
ERR750965	40	2122515	39.56	102936	7
ERR750966	45	2213033	39.48	76618	7
ERR845759	46	1995201	39.67	85818	9
ERR845769	45	2056705	39.55	72623	8
ERR845770	58	2148343	39.5	85822	9
ERR845771	47	2104112	39.52	91232	8
ERR845772	31	2062255	39.58	139322	6
ERR845773	35	2140878	39.49	138610	4
ERR845776	34	2088622	39.57	108094	8
ERR845777	51	2122698	39.66	86332	9
ERR845778	44	1958065	39.83	96252	6
ERR845779	59	2107749	39.5	64062	9
ERR845780	30	2103562	39.69	138502	5
ERR845781	56	2056972	39.51	70345	9
ERR845782	41	2062444	39.58	96862	8
ERR845783	33	2057787	39.61	143561	6
ERR845784	33	1962173	39.82	125649	5
