# Supplementary material for: Comprehensive genomics, systems, and structural assessment for novel target identification in penicillin-resistant Streptococcus pneumoniae
Source: Front Bioinform. 2026 Apr 29;6:1784287. doi: 10.3389/fbinf.2026.1784287 (PMC13168064; doi:10.3389/fbinf.2026.1784287)
Supplement: Supplementary file 2 [file Table3.xlsx]

## Sheet: Completeness of the Genomes
Sample	Complete	Single	Duplicate	Fragmented	Missing
ERR845783	98.3	98.1	0.1	0.3	1.5
ERR845782	98.5	98.4	0.1	0.1	1.3
ERR845781	98	98	0	0.1	1.9
ERR845780	98.5	98.4	0.1	0.1	1.3
ERR845779	98.5	98.5	0	0.1	1.3
ERR845778	96.4	96.4	0	0.6	3
ERR845777	98.7	98.7	0	0.1	1.2
ERR845776	98.7	98.5	0.1	0.1	1.2
ERR845773	98.5	98.5	0	0.3	1.2
ERR845772	98.5	98.4	0.1	0.1	1.3
ERR845771	98.5	98.3	0.3	0.1	1.3
ERR845770	98.5	98.5	0	0.1	1.3
ERR845769	97.8	97.8	0	0.6	1.6
ERR845759	98.5	98.3	0.3	0.1	1.3
ERR750966	98.4	98.3	0.1	0.3	1.3
ERR750965	98.5	98.4	0.1	0.1	1.3
ERR750964	98.5	98.5	0	0.1	1.3
ERR750963	98.3	98.3	0	0.3	1.5
ERR750962	98.5	98.5	0	0.1	1.3
ERR750961	98.7	98.4	0.3	0.1	1.2
ERR750960	98.5	98.4	0.1	0.1	1.3
ERR750959	98.5	98.4	0.1	0.1	1.3
ERR750958	98.4	98.4	0	0.3	1.3
ERR750903	98	98	0	0.4	1.6
ERR750902	98.7	98.5	0.1	0.1	1.2
ERR750901	98.5	98.5	0	0.1	1.3
ERR750899	98.5	98.5	0	0.1	1.3
ERR750898	98.4	98.3	0.1	0.4	1.2
ERR750897	98.4	98.3	0.1	0.4	1.2
ERR750896	98.7	98.7	0	0.1	1.2
ERR750895	98.4	98.4	0	0.3	1.3
ERR750894	98.3	98.3	0	0.3	1.5
ERR750893	98.1	98.1	0	0.3	1.6
ERR750892	98.5	98.4	0.1	0.1	1.3
ERR750891	98.5	98.4	0.1	0.1	1.3
ERR750890	98.7	98.7	0	0.1	1.2
ERR750889	98.7	98.7	0	0.1	1.2
ERR750888	98.5	98.4	0.1	0.1	1.3
ERR750887	98.4	98.3	0.1	0.3	1.3
ERR750886	98.5	98.4	0.1	0.1	1.3
ERR750866	98.4	98.3	0.1	0.4	1.2
ERR750865	98.4	98.4	0	0.1	1.5
ERR750864	98.7	98.4	0.3	0.1	1.2
ERR750863	98.4	98.4	0	0.3	1.3
ERR750789	98.7	98.7	0	0.1	1.2
ERR750788	98.4	98.3	0.1	0.1	1.5
ERR750787	98.5	98.3	0.3	0.1	1.3
ERR750786	98.7	98.5	0.1	0.1	1.2
ERR750785	98.4	98.4	0	0.3	1.3
ERR750784	98.4	98.4	0	0.1	1.5
ERR750783	98.7	98.7	0	0.1	1.2
ERR750782	98.5	98.5	0	0.1	1.3
ERR750780	98.4	98.4	0	0.1	1.5
ERR750779	98.4	98.4	0	0.3	1.3
ERR750778	98.4	98.3	0.1	0.1	1.5
ERR750777	98.4	98.4	0	0.3	1.3
ERR750776	98.5	98.3	0.3	0.1	1.3
ERR750775	98.5	98.5	0	0.1	1.3
ERR750774	98.7	98.5	0.1	0.1	1.2
ERR750773	98.5	98.5	0	0.1	1.3
ERR750772	98.4	98.4	0	0.3	1.3
ERR750771	98.7	98.7	0	0.1	1.2
ERR750770	98.5	98.3	0.3	0.1	1.3
ERR750769	98.7	98.7	0	0.1	1.2
ERR750768	98.5	98.5	0	0.1	1.3
ERR750767	98.7	98.7	0	0.1	1.2
ERR750766	98.5	98.3	0.3	0.3	1.2
ERR750765	98.3	98.1	0.1	0.1	1.6
ERR750764	98.4	98.4	0	0.3	1.3
ERR750763	98.7	98.4	0.3	0.1	1.2
ERR750762	97.8	97.8	0	0.3	1.9
ERR750761	98.7	98.7	0	0.1	1.2
ERR750760	98.5	98.5	0	0.3	1.2
ERR750759	98.7	98.5	0.1	0.1	1.2
ERR750758	98.5	98.4	0.1	0.1	1.3
ERR750757	98.4	98.4	0	0.3	1.3
ERR750756	98.5	98.5	0	0.1	1.3
ERR750755	98.4	98.4	0	0.1	1.5
ERR750754	98.4	98.4	0	0.3	1.3
ERR742681	98.5	98.5	0	0.1	1.3
ERR742680	98.4	98.4	0	0.1	1.5
ERR742679	98.7	98.5	0.1	0.1	1.2
ERR742678	98.7	98.5	0.1	0.1	1.2
ERR742677	98.7	98.5	0.1	0.1	1.2
ERR742676	98.4	98.4	0	0.3	1.3
ERR742675	98.7	98.5	0.1	0.1	1.2
ERR742674	98.5	98.3	0.3	0.1	1.3
ERR742673	98.7	98.7	0	0.1	1.2
ERR742672	98.5	98.3	0.3	0.1	1.3
ERR742671	98.5	98.4	0.1	0.3	1.2
ERR742670	98.5	98.3	0.3	0.1	1.3
ERR742669	98.5	98.5	0	0.1	1.3
ERR742668	98.7	98.7	0	0.1	1.2
ERR742667	98.4	98.4	0	0.3	1.3
ERR6890906	98.7	98.4	0.3	0.1	1.2
ERR6890639	98.7	98.4	0.3	0.1	1.2
ERR6890599	98.5	98.3	0.3	0.3	1.2
ERR3899528	98.4	98.4	0	0.1	1.5
ERR3899525	98.4	98.4	0	0.1	1.5
ERR3899506	98.4	98.4	0	0.3	1.3
ERR3899498	98.5	98.5	0	0.1	1.3
ERR3899497	98.5	98.4	0.1	0.1	1.3
ERR3899492	98.4	98.4	0	0.1	1.5
ERR3899491	98.5	98.4	0.1	0.1	1.3
ERR3899488	98.5	98.4	0.1	0.1	1.3
ERR3899482	98.4	98.3	0.1	0.1	1.5
ERR3899479	98.1	98.1	0	0.4	1.5
ERR3899476	98.4	98.4	0	0.3	1.3
ERR3899450	98.5	98.5	0	0.1	1.3
ERR3899439	98.4	98.4	0	0.3	1.3
ERR3899436	98.5	98.5	0	0.1	1.3
ERR3899431	98.3	98.3	0	0.3	1.5
ERR3899428	98.4	98.4	0	0.1	1.5
ERR3899404	98.7	98.5	0.1	0.1	1.2
ERR3899380	98.5	98.5	0	0.1	1.3
ERR3899377	98.4	98.4	0	0.1	1.5
ERR3899352	98.5	98.5	0	0.1	1.3
ERR3899347	98.5	98.5	0	0.1	1.3
ERR3899339	98.5	98.5	0	0.1	1.3
ERR3899319	98.5	98.5	0	0.1	1.3
ERR3899295	98.5	98.4	0.1	0.1	1.3
ERR3899262	98.4	98.4	0	0.1	1.5
ERR3899258	98.5	98.5	0	0.1	1.3
ERR3899254	98.7	98.7	0	0.1	1.2
ERR3899233	98.7	98.7	0	0.1	1.2
ERR3899216	98.4	98.4	0	0.3	1.3
ERR3899201	98.4	98.4	0	0.1	1.5
ERR3669399	98.7	98.5	0.1	0.1	1.2
ERR3669385	98.4	98.3	0.1	0.3	1.3
ERR3669376	98.7	98.5	0.1	0.1	1.2
ERR3669371	98.7	98.5	0.1	0.1	1.2
ERR3669363	98.7	98.5	0.1	0.1	1.2
ERR3669351	98.5	98.5	0	0.1	1.3
ERR3669346	98.7	98.5	0.1	0.1	1.2
ERR3669332	98.7	98.5	0.1	0.1	1.2
ERR3669331	98.5	98.5	0	0.1	1.3
ERR3669330	98.7	98.5	0.1	0.1	1.2
ERR3669313	98.4	98.3	0.1	0.3	1.3
ERR3655459	98.5	98.5	0	0.1	1.3
ERR3655447	98.4	98.4	0	0.1	1.5
ERR3655434	98.5	98.4	0.1	0.1	1.3
ERR3655418	98.5	98.5	0	0.1	1.3
ERR3655377	98.5	98.4	0.1	0.1	1.3
ERR3655350	98.5	98.4	0.1	0.1	1.3
ERR3655326	98.7	98.5	0.1	0.1	1.2
ERR3655294	98.7	98.5	0.1	0.1	1.2
ERR3655243	98.7	98.5	0.1	0.1	1.2
ERR3655230	98.7	98.7	0	0.1	1.2
ERR3655208	98.1	98.1	0	0.1	1.7
ERR3655184	98.5	98.5	0	0.1	1.3
ERR3655173	98.7	98.5	0.1	0.1	1.2
ERR3655168	98.5	98.5	0	0.1	1.3
ERR3655161	98.5	98.5	0	0.1	1.3
ERR3655159	98.5	98.4	0.1	0.1	1.3
ERR3655158	98.5	98.4	0.1	0.1	1.3
ERR3655157	98.4	98.3	0.1	0.1	1.5
ERR3655141	98.5	98.5	0	0.1	1.3
ERR3655125	98.5	98.5	0	0.1	1.3
ERR3655122	98.5	98.5	0	0.1	1.3
ERR3227841	98.7	98.4	0.3	0.1	1.2
ERR3227840	98.4	98.3	0.1	0.1	1.5
ERR3227838	98.5	98.4	0.1	0.1	1.3
ERR3227837	98.7	98.5	0.1	0.1	1.2
ERR3227836	98.7	98.5	0.1	0.1	1.2
ERR3227834	98.5	98.3	0.3	0.1	1.3
ERR3227833	98.7	98.4	0.3	0.1	1.2
ERR3227832	98.5	98.5	0	0.1	1.3
ERR3227831	98.5	98.5	0	0.1	1.3
ERR3227830	98.7	98.4	0.3	0.1	1.2
ERR3227829	98.7	98.5	0.1	0.1	1.2
ERR3227828	98.4	98.4	0	0.3	1.3
ERR3227827	98.5	98.3	0.3	0.3	1.2
ERR3227825	98.5	98.4	0.1	0.1	1.3
ERR3227824	98.1	98	0.1	0.3	1.6
ERR3227823	98.5	98.5	0	0.1	1.3
ERR3227822	98.3	98.1	0.1	0.3	1.5
ERR3227820	98.5	98.4	0.1	0.1	1.3
ERR3227819	98.7	98.4	0.3	0.1	1.2
ERR3227818	98.4	98.4	0	0.3	1.3
ERR3227817	98.7	98.5	0.1	0.1	1.2
ERR3227815	98.4	98.4	0	0.3	1.3
ERR3227813	98.5	98.4	0.1	0.1	1.3
ERR3227811	98.5	98.3	0.3	0.1	1.3
ERR3227810	98.5	98.4	0.1	0.3	1.2
ERR3227809	98.4	98.3	0.1	0.1	1.5
ERR3227808	98.7	98.5	0.1	0.1	1.2
ERR3227807	98.7	98.5	0.1	0.1	1.2
ERR3227806	98.5	98.5	0	0.1	1.3
ERR3227805	98.4	98.3	0.1	0.1	1.5
ERR3227804	98.5	98.4	0.1	0.1	1.3
ERR3227803	98.5	98.4	0.1	0.1	1.3
ERR3227802	98.7	98.5	0.1	0.1	1.2
ERR3227801	98.5	98.4	0.1	0.1	1.3
ERR3227800	98.7	98.5	0.1	0.1	1.2
ERR3227798	98.5	98.4	0.1	0.1	1.3
ERR3227797	98.3	98.1	0.1	0.4	1.3
ERR3227796	98.4	98.1	0.3	0.1	1.5
ERR3227794	98.7	98.7	0	0.1	1.2
ERR3227793	98.5	98.5	0	0.1	1.3
ERR3227792	98.4	98.4	0	0.1	1.5
ERR3227791	98.5	98.4	0.1	0.1	1.3
ERR3227790	98.7	98.7	0	0.1	1.2
ERR3227789	98.4	98.4	0	0.3	1.3
ERR3227788	98.5	98.5	0	0.1	1.3
ERR3227786	98.7	98.3	0.4	0.1	1.2
ERR3227785	98.7	98.5	0.1	0.1	1.2
ERR3227784	98.5	98.5	0	0.1	1.3
ERR3227783	98.5	98.5	0	0.1	1.3
ERR3227782	98.4	98.4	0	0.1	1.5
ERR3227781	98.5	98.4	0.1	0.3	1.2
ERR3227780	98.5	98.4	0.1	0.1	1.3
ERR3227779	98.5	98.4	0.1	0.3	1.2
ERR3227778	98.5	98.5	0	0.1	1.3
ERR3227777	98.7	98.5	0.1	0.1	1.2
ERR3227776	98.7	98.5	0.1	0.1	1.2
ERR3227775	98.7	98.4	0.3	0.1	1.2
ERR3227774	98.5	98.5	0	0.1	1.3
ERR3227773	98.5	98.5	0	0.1	1.3
ERR3227772	98.7	98.7	0	0.1	1.2
ERR3227771	98.4	98.4	0	0.1	1.5
ERR3227769	98.7	98.4	0.3	0.1	1.2
ERR3227768	98.3	98.3	0	0.3	1.5
ERR3227767	98.7	98.7	0	0.1	1.2
ERR3227766	98.7	98.4	0.3	0.1	1.2
ERR3227765	98.7	98.4	0.3	0.1	1.2
ERR3227763	98.5	98.4	0.1	0.1	1.3
ERR3227762	98	97.8	0.1	0.4	1.6
ERR3227761	98.5	98.5	0	0.1	1.3
ERR3227760	98.5	98.4	0.1	0.1	1.3
ERR3227759	98.1	98.1	0	0.3	1.6
ERR3227756	98.4	98.1	0.3	0.3	1.3
ERR3227755	98.7	98.4	0.3	0.1	1.2
ERR3227750	98.7	98.4	0.3	0.1	1.2
ERR3227748	98.5	98.3	0.3	0.1	1.3
ERR3227746	98.5	98.4	0.1	0.1	1.3
ERR3227745	98.5	98.5	0	0.3	1.2
ERR3227743	98.7	98.5	0.1	0.1	1.2
ERR3227740	98.5	98.5	0	0.1	1.3
ERR3227738	98.5	98.4	0.1	0.1	1.3
ERR3227737	98.4	98.4	0	0.3	1.3
ERR3227736	98.7	98.4	0.3	0.1	1.2
ERR3227735	98.7	98.7	0	0.1	1.2
ERR3227734	98.5	98.5	0	0.1	1.3
ERR3227733	98.4	98.4	0	0.1	1.5
ERR3227732	98.5	98.3	0.3	0.1	1.3
ERR3227731	98.5	98.4	0.1	0.1	1.3
ERR3227730	98.7	98.5	0.1	0.1	1.2
ERR3227729	98.7	98.4	0.3	0.1	1.2
ERR3227728	98.7	98.7	0	0.1	1.2
ERR3227727	98.7	98.4	0.3	0.1	1.2
ERR3227726	98.7	98.7	0	0.1	1.2
ERR3227725	98.5	98.5	0	0.1	1.3
ERR3227724	98.5	98.4	0.1	0.1	1.3
ERR3227723	98.7	98.4	0.3	0.1	1.2
ERR2668042	98.5	98.3	0.3	0.1	1.3
ERR2668039	98.4	98.4	0	0.3	1.3
ERR2668037	98.7	98.5	0.1	0.1	1.2
ERR2668036	98.5	98.5	0	0.1	1.3
ERR2668030	98.1	98.1	0	0.3	1.6
ERR2668029	98.7	98.4	0.3	0.1	1.2
ERR2668028	98.4	98.3	0.1	0.4	1.2
ERR2668027	98.5	98.4	0.1	0.1	1.3
ERR2668025	98.5	98.5	0	0.1	1.3
ERR2668009	98.4	98.3	0.1	0.1	1.5
ERR2668008	98.5	98.5	0	0.1	1.3
ERR2668004	98.4	98.4	0	0.1	1.5
ERR2667252	98.5	98.5	0	0.1	1.3
ERR2667239	98.5	98.5	0	0.1	1.3
ERR2667237	98.5	98.5	0	0.1	1.3
ERR2667236	98.5	98.5	0	0.1	1.3
ERR2667231	98.5	98.5	0	0.1	1.3
ERR2667229	98.5	98.5	0	0.1	1.3
ERR2667227	98.5	98.4	0.1	0.1	1.3
ERR2667225	98.5	98.4	0.1	0.1	1.3
ERR2667221	98.4	98.4	0	0.3	1.3
ERR2667217	98.4	98.4	0	0.1	1.5
ERR2667216	98.5	98.5	0	0.1	1.3
ERR2667215	98.5	98.5	0	0.1	1.3
ERR2090392	98.5	98.4	0.1	0.1	1.3
ERR2090391	98.7	98.5	0.1	0.1	1.2
ERR2090390	98.5	98.5	0	0.1	1.3
ERR2090389	98.5	98.5	0	0.1	1.3
ERR2090388	98.7	98.5	0.1	0.1	1.2
ERR2090387	98.5	98.5	0	0.1	1.3
ERR2090386	98.5	98.5	0	0.1	1.3
ERR2090385	98.7	98.5	0.1	0.1	1.2
ERR2090382	98.7	98.7	0	0.1	1.2
ERR2090381	98.7	98.5	0.1	0.1	1.2
ERR2090380	98.5	98.4	0.1	0.1	1.3
ERR2090379	98.7	98.5	0.1	0.1	1.2
ERR2090378	98.5	98.5	0	0.1	1.3
ERR2090377	98.7	98.5	0.1	0.1	1.2
ERR2090375	98.3	98	0.3	0.3	1.5
ERR2090374	98.7	98.7	0	0.1	1.2
ERR2090372	98.7	98.5	0.1	0.1	1.2
ERR2090371	98.5	98.4	0.1	0.1	1.3
ERR2090370	98.5	98.4	0.1	0.1	1.3
ERR2090369	98.7	98.5	0.1	0.1	1.2
ERR2090367	98.7	98.7	0	0.1	1.2
ERR2090366	98.5	98.3	0.3	0.1	1.3
ERR2090365	98.7	98.5	0.1	0.1	1.2
ERR2090364	98.5	98.4	0.1	0.1	1.3
ERR2090362	98.7	98.4	0.3	0.1	1.2
ERR2090361	98.5	98.5	0	0.1	1.3
ERR2090360	98.5	98.5	0	0.1	1.3
ERR2090359	98.7	98.7	0	0.1	1.2
ERR2090357	98.7	98.4	0.3	0.1	1.2
ERR2090356	98.5	98.4	0.1	0.1	1.3
ERR2090355	98.5	98.5	0	0.1	1.3
ERR2090354	98.3	98	0.3	0.4	1.3
ERR2090353	98.4	98.4	0	0.1	1.5
ERR2090351	98.5	98.5	0	0.1	1.3
ERR2090350	98.5	98.5	0	0.1	1.3
ERR2090349	98.7	98.7	0	0.1	1.2
ERR2090348	98.5	98.4	0.1	0.1	1.3
ERR2090347	98.7	98.7	0	0.1	1.2
ERR2090346	98.5	98.3	0.3	0.1	1.3
ERR2090345	98.5	98.3	0.3	0.1	1.3
ERR2090344	98.7	98.4	0.3	0.1	1.2
ERR2090343	98.5	98.5	0	0.1	1.3
ERR2090342	98.3	98.1	0.1	0.3	1.5
ERR2090341	98.5	98.5	0	0.3	1.2
ERR2090339	98.7	98.7	0	0.1	1.2
ERR2090337	98.7	98.7	0	0.1	1.2
ERR2090334	98.7	98.7	0	0.1	1.2
ERR2090333	98.5	98.5	0	0.3	1.2
ERR2090332	98.5	98.5	0	0.1	1.3
ERR2090331	98.7	98.5	0.1	0.1	1.2
ERR2090330	98.5	98.5	0	0.1	1.3
ERR2090329	98.7	98.4	0.3	0.1	1.2
ERR2090327	98.4	98.4	0	0.1	1.5
ERR2090326	98.5	98.4	0.1	0.1	1.3
ERR2090325	98.5	98.5	0	0.1	1.3
ERR2090324	98.5	98.5	0	0.3	1.2
ERR2090323	98.7	98.5	0.1	0.1	1.2
ERR2090322	98.3	98.1	0.1	0.3	1.5
ERR2090321	98.5	98.4	0.1	0.1	1.3
ERR2090320	98.4	98.4	0	0.1	1.5
ERR2090319	98.4	98.4	0	0.3	1.3
ERR2090318	98.7	98.5	0.1	0.1	1.2
ERR2090317	98.5	98.4	0.1	0.1	1.3
ERR2090316	98.5	98.3	0.3	0.1	1.3
ERR2090315	98.4	98.3	0.1	0.1	1.5
ERR2090314	98.5	98.5	0	0.1	1.3
ERR2090313	98.5	98.5	0	0.1	1.3
ERR2090311	98.4	98.3	0.1	0.1	1.5
ERR2090310	98.7	98.7	0	0.1	1.2
ERR2090309	98.5	98.4	0.1	0.1	1.3
ERR2090308	98.4	98.4	0	0.3	1.3
ERR2090307	98.5	98.5	0	0.1	1.3
ERR2090306	98.3	98.1	0.1	0.1	1.6
ERR2090305	98.7	98.7	0	0.1	1.2
ERR2090304	98.5	98.4	0.1	0.1	1.3
ERR2090303	98.5	98.3	0.3	0.1	1.3
ERR2090302	98.5	98.5	0	0.1	1.3
ERR2090301	98.7	98.7	0	0.1	1.2
ERR2090300	98.4	98.4	0	0.1	1.5
ERR2090299	98.3	98.3	0	0.1	1.6
ERR2090298	98.7	98.7	0	0.1	1.2
ERR2090297	98.5	98.4	0.1	0.1	1.3
ERR2090296	98.5	98.5	0	0.1	1.3
ERR2090295	98.5	98.5	0	0.1	1.3
ERR2090294	98.7	98.5	0.1	0.1	1.2
ERR2090293	98.7	98.7	0	0.1	1.2
ERR2090292	98.3	98	0.3	0.4	1.3
ERR2090291	98.5	98.5	0	0.1	1.3
ERR2090290	98.4	98.4	0	0.1	1.5
ERR2090288	98.7	98.7	0	0.1	1.2
ERR2090287	98.7	98.7	0	0.1	1.2
ERR2090286	98.7	98.5	0.1	0.1	1.2
ERR2090285	98.7	98.5	0.1	0.1	1.2
ERR2090284	98.5	98.3	0.3	0.1	1.3
ERR2090283	98.4	98.3	0.1	0.1	1.5
ERR2090282	98.5	98.5	0	0.1	1.3
ERR2090281	98.5	98.5	0	0.3	1.2
ERR2090280	98.7	98.7	0	0.1	1.2
ERR2090279	98.7	98.7	0	0.1	1.2
ERR2090278	98.5	98.5	0	0.1	1.3
ERR2090277	98.5	98.4	0.1	0.1	1.3
ERR2090276	98.4	98.1	0.3	0.3	1.3
ERR2090275	98.7	98.5	0.1	0.1	1.2
ERR2090274	98.5	98.4	0.1	0.1	1.3
ERR2090273	98.7	98.5	0.1	0.1	1.2
ERR2090272	98.5	98.5	0	0.3	1.2
ERR2090271	98.7	98.7	0	0.1	1.2
ERR2090270	98.7	98.5	0.1	0.1	1.2
ERR2090269	98.3	98.1	0.1	0.3	1.5
ERR2090268	98.7	98.7	0	0.1	1.2
ERR2090267	98.7	98.5	0.1	0.1	1.2
ERR2090266	98.4	98.4	0	0.1	1.5
ERR2090265	98.4	98.3	0.1	0.1	1.5
ERR2090264	98.5	98.3	0.3	0.1	1.3
ERR2090263	98.5	98.5	0	0.1	1.3
ERR2090262	98.5	98.5	0	0.1	1.3
ERR2090261	98.5	98.5	0	0.3	1.2
ERR2090260	98.7	98.7	0	0.1	1.2
ERR2090259	98.5	98.3	0.3	0.1	1.3
ERR2090258	98.5	98.5	0	0.1	1.3
ERR2090257	98.3	98	0.3	0.3	1.5
ERR2090256	98.7	98.7	0	0.1	1.2
ERR2090255	98.7	98.4	0.3	0.1	1.2
ERR2090254	98.7	98.5	0.1	0.1	1.2
ERR2090253	98.7	98.7	0	0.1	1.2
ERR2090252	98.7	98.5	0.1	0.1	1.2
ERR2090251	98.4	98.4	0	0.3	1.3
ERR2090250	98.4	98.3	0.1	0.3	1.3
ERR2090249	98.3	98	0.3	0.3	1.5
ERR2090248	98.3	98.1	0.1	0.3	1.5
ERR2090247	98.5	98.5	0	0.1	1.3
ERR2090246	98.7	98.5	0.1	0.1	1.2
ERR2090245	98.4	98.4	0	0.1	1.5
ERR2090244	98.7	98.7	0	0.1	1.2
ERR2090243	98.7	98.4	0.3	0.1	1.2
ERR2090242	98.4	98.3	0.1	0.3	1.3
ERR2090241	98.3	98	0.3	0.3	1.5
ERR2090239	98.5	98.3	0.3	0.1	1.3
ERR2090238	98.7	98.7	0	0.1	1.2
ERR2090237	98.5	98.5	0	0.1	1.3
ERR2090236	98.3	98.3	0	0.1	1.6
ERR2090235	98.5	98.5	0	0.1	1.3
ERR2090234	98.3	98	0.3	0.3	1.5
ERR2090233	98.5	98.3	0.3	0.1	1.3
ERR2090232	98.7	98.7	0	0.1	1.2
ERR2090231	98.5	98.4	0.1	0.1	1.3
ERR2090230	98.4	98.3	0.1	0.1	1.5
ERR2090229	98.4	98.4	0	0.1	1.5
ERR2090228	98.7	98.7	0	0.1	1.2
ERR2090227	98.7	98.7	0	0.1	1.2
ERR2090226	98.4	98.4	0	0.3	1.3
ERR2090225	98.5	98.5	0	0.1	1.3
ERR2090224	98.7	98.7	0	0.1	1.2
ERR2090223	98.7	98.7	0	0.1	1.2
ERR2090222	98.5	98.4	0.1	0.1	1.3
ERR2090221	98.5	98.5	0	0.1	1.3
ERR2090220	98.5	98.4	0.1	0.3	1.2
ERR2090219	98.3	98	0.3	0.3	1.5
ERR2090218	98.4	98.4	0	0.3	1.3
ERR2090217	98.7	98.7	0	0.1	1.2
ERR2090216	98.7	98.7	0	0.1	1.2
ERR2090215	98.4	98.1	0.3	0.3	1.3
ERR2090214	98.5	98.5	0	0.1	1.3
ERR2090213	98.5	98.5	0	0.1	1.3
ERR2090211	98.5	98.3	0.3	0.1	1.3
ERR2090210	98.7	98.7	0	0.1	1.2
ERR2090209	98.5	98.3	0.3	0.1	1.3
ERR2090208	98.3	98	0.3	0.3	1.5
ERR2090207	98.5	98.5	0	0.3	1.2
ERR2090206	98.7	98.7	0	0.1	1.2
ERR2090205	98.5	98.5	0	0.1	1.3
ERR2090204	98.7	98.7	0	0.1	1.2
ERR2090203	98.5	98.4	0.1	0.1	1.3
ERR2090202	98.4	98.3	0.1	0.3	1.3
ERR2090201	98.5	98.4	0.1	0.3	1.2
ERR2090200	98.5	98.4	0.1	0.1	1.3
ERR2090199	98.4	98.4	0	0.3	1.3
ERR2090198	98.7	98.7	0	0.1	1.2
ERR2090197	98.7	98.5	0.1	0.1	1.2
ERR2090196	98.4	98.4	0	0.3	1.3
ERR2090195	98.5	98.3	0.3	0.1	1.3
ERR2090194	98.1	97.8	0.3	0.4	1.5
ERR2090193	98.4	98.3	0.1	0.3	1.3
ERR2090192	98.5	98.4	0.1	0.1	1.3
ERR2090191	98.7	98.7	0	0.1	1.2
ERR2090190	98.4	98.4	0	0.3	1.3
ERR2090189	98.4	98.4	0	0.4	1.2
ERR2090188	98.5	98.3	0.3	0.1	1.3
ERR2090187	98.1	97.8	0.3	0.4	1.5
ERR2090186	98.5	98.4	0.1	0.1	1.3
ERR2090185	98.7	98.7	0	0.1	1.2
ERR2090184	98.5	98.5	0	0.1	1.3
ERR2090183	98.5	98.4	0.1	0.1	1.3
ERR2090182	98.5	98.4	0.1	0.3	1.2
ERR2090181	98.3	98	0.3	0.3	1.5
ERR2090180	98.5	98.5	0	0.1	1.3
ERR2090179	98.5	98.4	0.1	0.1	1.3
ERR2090178	98.7	98.5	0.1	0.1	1.2
ERR2090177	98.5	98.4	0.1	0.1	1.3
ERR2090176	98.5	98.5	0	0.1	1.3
ERR2090175	98.5	98.4	0.1	0.1	1.3
ERR2090174	98.5	98.5	0	0.1	1.3
ERR2090173	98.7	98.4	0.3	0.1	1.2
ERR2090172	98.5	98.4	0.1	0.1	1.3
ERR2090171	98.7	98.5	0.1	0.1	1.2
ERR2090170	98.3	98	0.3	0.1	1.6
ERR2090169	98.4	98.4	0	0.3	1.3
ERR2090168	98.5	98.3	0.3	0.1	1.3
ERR2090167	98.5	98.4	0.1	0.1	1.3
ERR2090166	98.5	98.4	0.1	0.1	1.3
ERR2090165	98	97.8	0.1	0.4	1.6
ERR2090164	98.7	98.5	0.1	0.1	1.2
ERR2090163	98.3	98.3	0	0.3	1.5
ERR2090162	98.4	98.4	0	0.1	1.5
ERR2090161	98.3	98.3	0	0.3	1.5
ERR2090160	98.4	98.3	0.1	0.1	1.5
ERR2090159	98.5	98.5	0	0.1	1.3
ERR2090158	98.7	98.4	0.3	0.1	1.2
ERR2090157	98	97.8	0.1	0.4	1.6
ERR2090156	98.5	98.5	0	0.1	1.3
ERR2090155	98.7	98.7	0	0.1	1.2
ERR2090154	98.5	98.5	0	0.1	1.3
ERR2090153	98.7	98.5	0.1	0.1	1.2
ERR2090152	98.7	98.4	0.3	0.1	1.2
ERR2090151	98.7	98.7	0	0.1	1.2
ERR2090150	98.5	98.5	0	0.1	1.3
ERR2090149	98.5	98.4	0.1	0.1	1.3
ERR2090148	98.5	98.4	0.1	0.1	1.3
ERR2090147	98.4	98.4	0	0.1	1.5
ERR2090145	98.7	98.4	0.3	0.1	1.2
ERR2090144	98.5	98.5	0	0.1	1.3
ERR2090143	98.5	98.4	0.1	0.1	1.3
ERR2090142	98.7	98.5	0.1	0.1	1.2
ERR2090141	98.5	98.4	0.1	0.1	1.3
ERR2090140	98.7	98.5	0.1	0.1	1.2
ERR2090139	98.5	98.3	0.3	0.1	1.3
ERR2090138	98.4	98.4	0	0.1	1.5
ERR2090137	98.7	98.7	0	0.1	1.2
ERR2090136	98.7	98.5	0.1	0.1	1.2
ERR2090135	98.4	98.3	0.1	0.1	1.5
ERR2090133	98.7	98.7	0	0.1	1.2
ERR2090132	98.7	98.5	0.1	0.1	1.2
ERR2090131	98.5	98.4	0.1	0.1	1.3
ERR2090130	98.7	98.4	0.3	0.1	1.2
ERR2090129	98.4	98.4	0	0.1	1.5
ERR2090128	98.5	98.3	0.3	0.1	1.3
ERR2090127	98.7	98.7	0	0.1	1.2
ERR2090126	98.7	98.4	0.3	0.1	1.2
ERR2090125	98.5	98.3	0.3	0.1	1.3
ERR2090124	98.7	98.4	0.3	0.1	1.2
ERR2090123	98.7	98.4	0.3	0.1	1.2
ERR2090122	98.5	98.4	0.1	0.1	1.3
ERR2090121	98.4	98.4	0	0.1	1.5
ERR2090120	98.7	98.4	0.3	0.1	1.2
ERR2090119	98.7	98.4	0.3	0.1	1.2
ERR2090118	98.7	98.7	0	0.1	1.2
ERR2090117	98.7	98.4	0.3	0.1	1.2
ERR2090116	98.5	98.3	0.3	0.1	1.3
ERR2090115	98.5	98.4	0.1	0.1	1.3
ERR2090114	98.7	98.5	0.1	0.1	1.2
ERR2090113	98.7	98.4	0.3	0.1	1.2
ERR2090112	98.5	98.3	0.3	0.3	1.2
ERR2090111	98.4	98.3	0.1	0.3	1.3
ERR2090110	98.5	98.5	0	0.1	1.3
ERR2090109	98.7	98.5	0.1	0.1	1.2
ERR2090108	98.5	98.4	0.1	0.1	1.3
ERR2090107	98.7	98.5	0.1	0.1	1.2
ERR2090106	98.5	98.3	0.3	0.1	1.3
ERR2090105	98.7	98.7	0	0.1	1.2
ERR2090104	98.5	98.5	0	0.1	1.3
ERR2090103	98.5	98.3	0.3	0.1	1.3
ERR1756492	98.7	98.7	0	0.1	1.2
ERR1756491	98.7	98.5	0.1	0.1	1.2
ERR1756490	98.4	98.1	0.3	0.3	1.3
ERR1756489	98.5	98.5	0	0.1	1.3
ERR1756488	98.7	98.7	0	0.1	1.2
ERR1756487	98.5	98.4	0.1	0.1	1.3
ERR1756486	98.7	98.7	0	0.1	1.2
ERR1756485	98.7	98.5	0.1	0.1	1.2
ERR1756484	98.5	98.5	0	0.1	1.3
ERR1756483	98.7	98.4	0.3	0.1	1.2
ERR1756482	98.4	98.3	0.1	0.1	1.5
ERR1756481	98.5	98.4	0.1	0.1	1.3
ERR1756480	98.4	98.3	0.1	0.1	1.5
ERR1756479	98.4	98.3	0.1	0.1	1.5
ERR1756478	98.5	98.5	0	0.1	1.3
ERR1756477	98.5	98.4	0.1	0.1	1.3
ERR1756476	98.4	98.4	0	0.3	1.3
ERR1756475	98.5	98.4	0.1	0.1	1.3
ERR1756474	98.5	98.4	0.1	0.1	1.3
ERR1756473	98.7	98.7	0	0.1	1.2
ERR1756472	98.4	98.4	0	0.3	1.3
ERR1756471	98.5	98.3	0.3	0.1	1.3
ERR1756470	98.7	98.4	0.3	0.1	1.2
ERR1756469	98	97.8	0.1	0.1	1.9
ERR1756468	98.7	98.7	0	0.1	1.2
ERR1756467	98.5	98.4	0.1	0.1	1.3
ERR1756466	98.5	98.5	0	0.1	1.3
ERR1756465	98.5	98.5	0	0.1	1.3
ERR1756464	98.5	98.5	0	0.1	1.3
ERR1756463	98.5	98.3	0.3	0.3	1.2
ERR1756462	98.7	98.4	0.3	0.1	1.2
ERR1756461	98.1	98	0.1	0.1	1.7
ERR1756460	98.5	98.4	0.1	0.1	1.3
ERR1756459	98.7	98.7	0	0.1	1.2
ERR1756458	98.4	98.3	0.1	0.1	1.5
ERR1756457	98.4	98.3	0.1	0.1	1.5
ERR1756456	98.7	98.5	0.1	0.1	1.2
ERR1756455	98.7	98.4	0.3	0.1	1.2
ERR1756454	98.5	98.4	0.1	0.1	1.3
ERR1756453	98.4	98.4	0	0.3	1.3
ERR1756452	98.7	98.5	0.1	0.1	1.2
ERR1756451	98.7	98.4	0.3	0.1	1.2
ERR1756450	98.5	98.5	0	0.1	1.3
ERR1756449	98.4	98.3	0.1	0.1	1.5
ERR1756448	98.5	98.4	0.1	0.1	1.3
ERR1756447	98.5	98.5	0	0.3	1.2
ERR1756446	98.7	98.4	0.3	0.1	1.2
ERR1756445	98.4	98.4	0	0.3	1.3
ERR1756444	98.7	98.5	0.1	0.1	1.2
ERR1756443	98.4	98.3	0.1	0.1	1.5
ERR1756442	98.4	98.4	0	0.1	1.5
ERR1756441	98.5	98.4	0.1	0.1	1.3
ERR1756440	98.5	98.4	0.1	0.3	1.2
ERR1756439	98.7	98.5	0.1	0.1	1.2
ERR1756438	98.7	98.7	0	0.1	1.2
ERR1756437	98.7	98.5	0.1	0.1	1.2
ERR1756436	98.5	98.5	0	0.1	1.3
ERR1756435	98.4	98.3	0.1	0.1	1.5
ERR1756434	98.5	98.5	0	0.1	1.3
ERR1756433	98.5	98.3	0.3	0.1	1.3
ERR1756432	98.4	98.4	0	0.3	1.3
ERR1756431	98.7	98.5	0.1	0.1	1.2
ERR1756430	98.5	98.4	0.1	0.1	1.3
ERR1756429	98.7	98.5	0.1	0.1	1.2
ERR1756428	98.7	98.7	0	0.1	1.2
ERR1756427	98.4	98.3	0.1	0.1	1.5
ERR1756426	98.7	98.5	0.1	0.1	1.2
ERR1756425	98.7	98.5	0.1	0.1	1.2
ERR1756424	98.7	98.7	0	0.1	1.2
ERR1756423	98.3	98.3	0	0.3	1.5
ERR1756422	98.5	98.3	0.3	0.1	1.3
ERR1756421	98.4	98.4	0	0.3	1.3
ERR1756420	98.4	98.3	0.1	0.1	1.5
ERR1756419	98.5	98.5	0	0.1	1.3
ERR1756418	98.5	98.4	0.1	0.1	1.3
ERR1756417	98.7	98.5	0.1	0.1	1.2
ERR1756416	98.7	98.7	0	0.1	1.2
ERR1756415	98.7	98.4	0.3	0.1	1.2
ERR1756414	98.7	98.5	0.1	0.1	1.2
ERR1756413	98.7	98.4	0.3	0.1	1.2
ERR1756412	98.5	98.4	0.1	0.1	1.3
ERR1756411	98.4	98.3	0.1	0.1	1.5
ERR1756410	98.5	98.5	0	0.1	1.3
ERR1756409	98.7	98.5	0.1	0.1	1.2
ERR1756408	98.7	98.5	0.1	0.1	1.2
ERR1756407	98.7	98.7	0	0.1	1.2
ERR1756406	98.7	98.5	0.1	0.1	1.2
ERR1756405	98.7	98.5	0.1	0.1	1.2
ERR1756404	98.4	98.3	0.1	0.1	1.5
ERR1756403	98.7	98.4	0.3	0.1	1.2
ERR1756402	98.5	98.3	0.3	0.1	1.3
ERR1756401	98.1	97.8	0.3	0.3	1.6
ERR1756400	98.7	98.5	0.1	0.1	1.2
ERR1756399	98.7	98.7	0	0.1	1.2
ERR1756398	98.5	98.3	0.3	0.1	1.3
ERR1756397	98.7	98.7	0	0.1	1.2
ERR1756396	98.7	98.7	0	0.1	1.2
ERR1756395	98.5	98.4	0.1	0.1	1.3
ERR1756394	98.7	98.4	0.3	0.1	1.2
ERR1756393	98.7	98.7	0	0.1	1.2
ERR1756392	98.7	98.5	0.1	0.1	1.2
ERR1756391	98.5	98.5	0	0.1	1.3
ERR1756390	98.7	98.5	0.1	0.1	1.2
ERR1756389	98.4	98.3	0.1	0.1	1.5
ERR1756388	98.4	98.4	0	0.3	1.3
ERR1756387	98.7	98.7	0	0.1	1.2
ERR1756386	98.5	98.4	0.1	0.1	1.3
ERR1638457	98.4	98.4	0	0.3	1.3
ERR1638456	98.7	98.7	0	0.1	1.2
ERR1638455	98.7	98.5	0.1	0.1	1.2
ERR1638454	98.5	98.4	0.1	0.1	1.3
ERR1583714	98.7	98.5	0.1	0.1	1.2
ERR1583711	98.4	98.4	0	0.3	1.3
ERR1583705	98.7	98.5	0.1	0.1	1.2
ERR1422401	98.7	98.5	0.1	0.1	1.2
ERR845784	98.1	98.1	0	0.4	1.5
