# Supplementary material for: Comprehensive genomics, systems, and structural assessment for novel target identification in penicillin-resistant Streptococcus pneumoniae
Source: Front Bioinform. 2026 Apr 29;6:1784287. doi: 10.3389/fbinf.2026.1784287 (PMC13168064; doi:10.3389/fbinf.2026.1784287)
Supplement: Supplementary file 4 [file Table4.xlsx]

## Sheet: Annotation of the genomes
IDs	Contigs	Bases	CDS	Gene	misc_RNA	rRNA	tRNA	tmRNA
ERR6890906	145	2040639	1951	2075	79	3	41	1
ERR6890639	141	2060049	1989	2116	80	3	43	1
ERR6890599	131	2059565	1987	2114	80	3	43	1
ERR3655447	29	2098880	2086	2224	79	4	54	1
ERR3655434	36	2106830	2083	2205	69	5	47	1
ERR3655418	31	2115444	2094	2219	71	5	48	1
ERR3655459	22	2121017	2102	2239	84	5	47	1
ERR3655184	20	2135256	2147	2273	71	6	48	1
ERR3655173	29	2099485	2110	2246	83	5	47	1
ERR3655168	31	2157821	2173	2296	69	5	48	1
ERR3655125	18	2094538	2082	2203	70	4	46	1
ERR3655161	28	2118302	2111	2237	68	6	51	1
ERR3655159	21	2102827	2102	2239	84	5	47	1
ERR3655158	26	2104206	2106	2248	84	9	48	1
ERR3655157	20	2141445	2115	2253	86	5	46	1
ERR3655377	24	2099748	2106	2241	83	5	46	1
ERR3655350	22	2106832	2086	2218	79	5	47	1
ERR3655326	22	2101776	2104	2242	84	6	47	1
ERR3655141	27	2119112	2111	2232	68	5	47	1
ERR3655294	28	2101514	2098	2233	82	5	47	1
ERR3655122	19	2090649	2049	2187	81	8	48	1
ERR3655243	22	2090143	2084	2218	81	5	47	1
ERR3655230	23	2097295	2103	2238	83	5	46	1
ERR3655208	23	2066250	2040	2173	80	5	47	1
ERR3669331	28	2106541	2081	2234	87	6	59	1
ERR3669330	25	2074356	2063	2197	82	5	46	1
ERR3669399	35	2099003	2095	2229	81	5	47	1
ERR3669385	24	2119825	2087	2226	82	8	48	1
ERR3669376	23	2102263	2101	2236	82	6	46	1
ERR3669371	26	2099739	2099	2235	84	5	46	1
ERR3669313	25	2123485	2092	2232	83	8	48	1
ERR3669363	35	2138716	2160	2301	84	8	48	1
ERR3669351	24	2103855	2064	2202	81	6	50	1
ERR3669346	27	2102950	2106	2241	81	7	46	1
ERR3669332	30	2099721	2099	2241	85	8	48	1
ERR3227746	26	1975689	1966	2093	74	5	47	1
ERR3227745	31	2144512	2153	2296	91	3	48	1
ERR3227743	23	1985858	1968	2092	68	5	50	1
ERR3227724	35	2195064	2215	2346	78	5	47	1
ERR3227740	44	2225181	2235	2375	85	5	49	1
ERR3227738	28	2155728	2158	2297	86	5	47	1
ERR3227737	13	1937720	1922	2042	68	5	46	1
ERR3227736	28	2055728	2029	2162	80	5	47	1
ERR3227735	25	2054474	2006	2139	81	5	46	1
ERR3227734	20	2119389	2092	2230	84	6	47	1
ERR3227733	18	2119987	2096	2233	84	6	46	1
ERR3227732	29	2055153	2026	2159	80	6	46	1
ERR3227723	30	2054417	2025	2158	80	5	47	1
ERR3227731	22	2090922	2055	2179	72	5	46	1
ERR3227841	30	2056329	2027	2159	80	5	46	1
ERR3227840	29	2020090	1991	2124	77	6	49	1
ERR3227838	30	2033372	2024	2148	72	5	46	1
ERR3227837	41	2225418	2240	2370	79	5	45	1
ERR3227836	82	2273532	2252	2399	95	5	46	1
ERR3227834	35	2069774	2057	2191	82	5	46	1
ERR3227833	31	2054836	2026	2159	80	6	46	1
ERR3227832	22	2119374	2095	2232	83	6	47	1
ERR3227831	21	2120004	2094	2230	83	6	46	1
ERR3227830	27	2054407	2030	2162	80	5	46	1
ERR3227730	32	2155399	2120	2262	89	5	47	1
ERR3227829	30	2105930	2095	2244	95	5	48	1
ERR3227828	13	1975062	1970	2090	68	5	46	1
ERR3227827	28	2185237	2171	2314	88	6	48	1
ERR3227825	25	1988763	1970	2092	68	5	48	1
ERR3227824	22	2008994	1971	2091	68	5	46	1
ERR3227823	27	2109130	2109	2230	68	5	47	1
ERR3227822	28	2110804	2100	2229	75	6	47	1
ERR3227820	39	2193113	2212	2343	78	5	47	1
ERR3227819	30	2075273	2059	2200	80	5	55	1
ERR3227818	33	2113490	2111	2251	87	5	47	1
ERR3227817	20	2107708	2097	2236	85	5	48	1
ERR3227729	28	2054406	2038	2170	80	5	46	1
ERR3227815	34	2166810	2152	2292	85	6	48	1
ERR3227813	20	2120102	2103	2234	78	5	47	1
ERR3227811	26	2090477	2062	2189	74	5	47	1
ERR3227810	26	2143349	2147	2276	75	5	48	1
ERR3227809	31	2108453	2079	2209	77	5	47	1
ERR3227808	23	2084228	2070	2201	79	5	46	1
ERR3227807	23	2086499	2074	2206	80	5	46	1
ERR3227806	14	2061338	2031	2157	74	5	46	1
ERR3227805	24	2016248	1993	2123	76	4	49	1
ERR3227804	31	2105411	2086	2217	77	5	48	1
ERR3227803	30	2128773	2099	2234	81	6	47	1
ERR3227802	24	2173583	2175	2306	80	5	45	1
ERR3227801	42	2194413	2212	2343	78	5	47	1
ERR3227800	17	1998216	1969	2093	70	5	48	1
ERR3227798	20	2103530	2074	2211	85	5	46	1
ERR3227728	34	2052368	2017	2148	78	6	46	1
ERR3227797	23	2096852	2080	2203	70	4	48	1
ERR3227796	34	2057530	2025	2159	82	5	46	1
ERR3227794	18	2007116	1975	2102	74	5	47	1
ERR3227793	24	2119558	2093	2228	83	5	46	1
ERR3227792	21	2072452	2024	2151	74	6	46	1
ERR3227791	32	2085973	2056	2188	80	5	46	1
ERR3227790	32	2096336	2091	2238	94	5	47	1
ERR3227789	22	2152048	2161	2301	88	5	46	1
ERR3227788	30	2184937	2173	2317	93	5	45	1
ERR3227786	20	2154678	2161	2301	88	4	47	1
ERR3227785	36	2224585	2237	2366	78	6	44	1
ERR3227784	33	2141666	2132	2255	69	5	48	1
ERR3227783	24	2094992	2081	2219	84	5	48	1
ERR3227782	24	2165759	2134	2271	84	5	47	1
ERR3227781	35	2112809	2086	2223	84	5	47	1
ERR3227780	23	2122902	2135	2282	85	5	56	1
ERR3227779	28	2113834	2092	2230	84	5	48	1
ERR3227778	22	2103702	2086	2210	71	5	47	1
ERR3227727	32	2059090	2050	2183	80	5	47	1
ERR3227777	35	2156446	2117	2260	90	5	47	1
ERR3227776	28	2108030	2116	2263	82	5	59	1
ERR3227775	32	2075611	2058	2190	80	5	46	1
ERR3227774	19	2064278	2034	2158	71	5	47	1
ERR3227773	34	2138287	2127	2250	69	5	48	1
ERR3227772	21	2094790	2084	2210	73	5	47	1
ERR3227771	20	2123441	2107	2243	84	5	46	1
ERR3227769	33	2156325	2133	2268	82	5	47	1
ERR3227768	23	2037928	2018	2143	73	5	46	1
ERR3227767	12	2111361	2123	2249	74	5	46	1
ERR3227766	27	2056549	2035	2167	79	5	47	1
ERR3227765	27	2076650	2066	2199	80	5	47	1
ERR3227763	19	2084504	2061	2197	82	5	48	1
ERR3227726	23	2119771	2119	2256	84	5	47	1
ERR3227762	27	2055993	2035	2163	70	8	49	1
ERR3227761	22	2061325	2031	2171	85	7	47	1
ERR3227760	33	2088565	2070	2197	74	6	46	1
ERR3227759	27	2137061	2113	2233	67	5	47	1
ERR3227756	26	2046466	2013	2147	81	5	47	1
ERR3227755	33	2075123	2060	2192	80	5	46	1
ERR3227725	29	2064838	2043	2176	81	5	46	1
ERR3227750	28	2054061	2025	2158	80	5	47	1
ERR3227748	36	2073533	2061	2196	82	5	47	1
ERR3899262	19	2088527	2068	2204	82	5	48	1
ERR3899258	31	2102950	2071	2213	85	6	50	1
ERR3899254	20	2102401	2103	2240	83	6	47	1
ERR3899233	28	2126058	2119	2247	75	5	47	1
ERR3899528	20	2044672	2021	2158	76	6	54	1
ERR3899525	16	2042579	2015	2145	76	5	48	1
ERR3899506	19	2089398	2057	2191	82	5	46	1
ERR3899498	23	2061032	2045	2175	79	5	45	1
ERR3899497	22	2061269	2032	2155	69	5	48	1
ERR3899492	35	2097010	2081	2229	81	6	60	1
ERR3899491	17	2098327	2078	2214	84	4	47	1
ERR3899488	32	2108725	2101	2228	69	6	51	1
ERR3899482	23	2103666	2084	2218	81	5	47	1
ERR3899479	35	2096196	2085	2208	70	5	47	1
ERR3899476	24	2097428	2087	2210	70	5	47	1
ERR3899201	24	2166683	2175	2306	78	4	48	1
ERR3899450	25	2084275	2050	2181	72	6	52	1
ERR3899439	30	2101513	2084	2209	70	5	49	1
ERR3899436	20	2087616	2041	2171	79	4	46	1
ERR3899431	24	2120719	2143	2266	70	5	47	1
ERR3899428	24	2135434	2101	2238	80	7	49	1
ERR3899216	25	2096367	2088	2211	70	5	47	1
ERR3899404	27	2149048	2174	2310	84	5	46	1
ERR3899380	16	2099586	2095	2229	81	5	47	1
ERR3899377	20	2087912	2069	2204	81	6	47	1
ERR3899352	25	2111266	2098	2222	71	5	47	1
ERR3899347	17	2096878	2076	2209	79	5	48	1
ERR3899339	26	2095148	2055	2190	82	5	47	1
ERR3899319	28	2103543	2090	2230	88	5	46	1
ERR3899295	33	2107137	2094	2216	69	5	47	1
ERR2668042	35	2102655	2077	2212	81	6	47	1
ERR2668039	26	2098043	2082	2205	70	5	47	1
ERR2668037	15	2058331	2033	2166	81	5	46	1
ERR2668036	25	2074807	2089	2221	75	6	50	1
ERR2668030	19	1975177	1940	2068	75	5	47	1
ERR2668029	26	2074665	2063	2196	80	5	47	1
ERR2668028	48	2197860	2226	2362	84	5	46	1
ERR2668027	26	2061728	2031	2154	69	5	48	1
ERR2668025	16	2096990	2087	2222	81	5	48	1
ERR2668009	26	2107226	2094	2225	79	5	46	1
ERR2668008	23	2136022	2139	2274	81	5	48	1
ERR2668004	46	2153581	2143	2296	100	5	47	1
ERR2667252	35	2074901	2040	2162	69	5	47	1
ERR2667239	15	2101574	2097	2233	81	5	49	1
ERR2667237	20	2080624	2049	2176	72	6	48	1
ERR2667236	20	2098625	2093	2229	81	5	49	1
ERR2667231	29	2096057	2064	2202	84	5	48	1
ERR2667229	26	2103277	2088	2221	69	6	57	1
ERR2667227	24	2112578	2081	2217	83	5	47	1
ERR2667225	30	2106034	2099	2221	69	5	47	1
ERR2667221	27	2097998	2084	2207	70	5	47	1
ERR2667217	17	2098710	2067	2199	80	5	46	1
ERR2667216	27	2096818	2055	2188	81	5	46	1
ERR2667215	23	2112515	2077	2213	83	6	46	1
ERR2090392	16	2150932	2129	2260	78	5	47	1
ERR2090361	23	2138055	2089	2231	90	5	46	1
ERR2090360	17	2133101	2118	2259	83	7	50	1
ERR2090359	28	2111597	2062	2197	83	6	45	1
ERR2090357	12	1986029	1969	2096	76	5	45	1
ERR2090356	19	2152828	2131	2262	78	5	47	1
ERR2090355	37	2190381	2178	2313	76	5	53	1
ERR2090354	37	2042282	2024	2157	82	5	45	1
ERR2090353	26	2138003	2088	2231	90	5	47	1
ERR2090271	23	2088860	2063	2192	78	6	44	1
ERR2090351	20	2088143	2045	2171	74	5	46	1
ERR2090350	17	2007659	1985	2115	78	5	46	1
ERR2090349	25	2051444	2018	2142	74	4	45	1
ERR2090348	23	2086971	2056	2180	72	5	46	1
ERR2090347	32	2138101	2108	2230	71	6	44	1
ERR2090346	20	2149462	2169	2299	78	5	46	1
ERR2090345	20	2165132	2179	2311	79	5	47	1
ERR2090344	35	2076757	2059	2202	80	5	57	1
ERR2090343	22	2084522	2027	2156	71	8	49	1
ERR2090342	43	2174686	2182	2311	77	5	46	1
ERR2090270	20	2100613	2090	2217	75	5	46	1
ERR2090341	30	2065585	2048	2169	69	5	46	1
ERR2090339	37	2154157	2148	2275	73	4	49	1
ERR2090337	32	2163187	2183	2326	90	5	47	1
ERR2090334	13	2093053	2081	2213	73	8	50	1
ERR2090333	32	2042476	2031	2157	74	5	46	1
ERR2090332	39	2102317	2109	2250	88	5	47	1
ERR2090269	43	2176250	2176	2307	77	6	47	1
ERR2090331	42	2112576	2110	2244	84	4	45	1
ERR2090330	17	2077939	2027	2151	71	5	47	1
ERR2090329	29	2078059	2068	2201	80	6	46	1
ERR2090327	25	2072081	2022	2149	74	5	47	1
ERR2090326	26	2098882	2074	2212	86	5	46	1
ERR2090325	38	2124900	2152	2288	72	5	58	1
ERR2090324	34	2145839	2157	2303	92	6	47	1
ERR2090323	23	2101656	2092	2220	75	5	47	1
ERR2090322	44	2177695	2183	2314	77	6	47	1
ERR2090268	26	2051379	2012	2139	74	6	46	1
ERR2090321	20	2085869	2054	2178	72	5	46	1
ERR2090320	31	2072282	2018	2145	74	5	47	1
ERR2090319	43	2243806	2297	2432	84	4	46	1
ERR2090318	23	2141120	2148	2288	80	7	52	1
ERR2090317	35	2128991	2133	2277	91	6	46	1
ERR2090316	31	2071567	2065	2200	83	5	46	1
ERR2090315	21	2082304	2054	2191	85	5	46	1
ERR2090314	45	2165295	2165	2290	71	6	47	1
ERR2090313	33	2012459	1975	2098	71	5	46	1
ERR2090267	38	2118848	2093	2225	78	5	48	1
ERR2090311	21	2058693	2027	2169	78	8	55	1
ERR2090310	18	2155923	2152	2290	86	6	45	1
ERR2090309	32	2128633	2137	2282	92	6	46	1
ERR2090308	29	2087881	2079	2214	83	5	46	1
ERR2090307	33	2085622	2036	2189	92	4	56	1
ERR2090306	28	2074145	2053	2182	75	6	47	1
ERR2090305	23	2051501	2012	2136	74	4	45	1
ERR2090304	32	2098673	2074	2211	84	5	47	1
ERR2090303	21	2163016	2196	2328	79	6	46	1
ERR2090302	47	2169201	2148	2295	96	4	46	1
ERR2090266	23	2072990	2022	2153	74	6	50	1
ERR2090301	41	2162233	2132	2271	84	4	50	1
ERR2090300	22	2073079	2025	2152	74	5	47	1
ERR2090299	31	2009441	1977	2101	71	5	47	1
ERR2090298	16	2093734	2083	2210	73	5	48	1
ERR2090297	23	2087993	2056	2181	73	5	46	1
ERR2090296	33	2095564	2111	2242	77	5	48	1
ERR2090295	54	2109664	2051	2183	81	4	46	1
ERR2090294	32	2143090	2139	2287	83	5	59	1
ERR2090293	21	2087539	2075	2201	73	6	46	1
ERR2090292	39	2044093	2022	2155	83	5	44	1
ERR2090265	19	2082483	2055	2188	79	5	48	1
ERR2090291	25	2187702	2183	2327	92	5	46	1
ERR2090290	23	2072641	2022	2149	74	5	47	1
ERR2090288	32	2094959	2088	2236	94	6	47	1
ERR2090287	23	2127449	2131	2263	80	5	46	1
ERR2090286	24	2096238	2086	2213	78	5	43	1
ERR2090285	16	2099098	2081	2212	80	5	45	1
ERR2090284	35	2071091	2057	2192	82	6	46	1
ERR2090283	22	2082949	2054	2191	85	5	46	1
ERR2090282	19	2007546	1983	2114	78	5	47	1
ERR2090264	29	2070827	2052	2184	81	5	45	1
ERR2090281	13	2086650	2080	2207	73	5	48	1
ERR2090280	23	2124619	2121	2247	76	5	44	1
ERR2090279	31	2156944	2139	2287	96	5	46	1
ERR2090278	29	2161978	2169	2301	79	5	47	1
ERR2090277	36	2130529	2142	2287	93	5	46	1
ERR2090276	34	2044160	2028	2161	82	6	44	1
ERR2090275	37	2113080	2082	2214	79	5	47	1
ERR2090391	19	2122289	2095	2229	82	5	46	1
ERR2090390	18	2159284	2149	2286	84	6	46	1
ERR2090389	36	2188005	2174	2309	76	5	53	1
ERR2090388	19	2122736	2092	2225	81	5	46	1
ERR2090387	35	2185474	2174	2308	75	6	52	1
ERR2090386	35	2186756	2178	2312	75	5	53	1
ERR2090385	18	2123891	2096	2229	81	5	46	1
ERR2090382	26	2175205	2194	2327	80	6	46	1
ERR2090274	18	2088127	2068	2203	83	4	47	1
ERR2090381	16	2076387	2072	2201	77	5	46	1
ERR2090380	19	2151657	2130	2261	78	5	47	1
ERR2090379	20	2122305	2093	2227	82	5	46	1
ERR2090378	20	2065489	2035	2159	71	5	47	1
ERR2090377	22	2077596	2068	2197	77	5	46	1
ERR2090375	36	2038488	2063	2207	91	5	47	1
ERR2090374	27	2175037	2192	2326	81	6	46	1
ERR2090372	19	2132342	2096	2242	82	8	55	1
ERR2090273	21	2184160	2231	2361	78	5	46	1
ERR2090371	20	2079617	2069	2198	77	5	46	1
ERR2090370	31	2118957	2082	2212	77	5	47	1
ERR2090369	18	2122912	2094	2227	81	5	46	1
ERR2090367	22	2110602	2062	2196	82	5	46	1
ERR2090366	39	2042544	2016	2150	83	5	45	1
ERR2090365	21	2123456	2096	2230	82	5	46	1
ERR2090364	18	2153141	2131	2262	78	5	47	1
ERR2090362	33	2076274	2063	2196	80	6	46	1
ERR2090272	30	2041898	2030	2157	74	6	46	1
ERR2090263	38	2176634	2156	2286	78	6	45	1
ERR2090201	24	2029739	2031	2167	84	5	46	1
ERR2090200	19	1976237	1956	2080	72	5	46	1
ERR2090199	26	2105807	2094	2233	88	5	45	1
ERR2090198	52	2248664	2286	2433	96	4	46	1
ERR2090197	26	2138631	2134	2266	81	5	45	1
ERR2090196	23	2056904	2042	2163	70	5	45	1
ERR2090195	29	2060416	2058	2190	82	5	44	1
ERR2090194	38	2118011	2105	2245	86	5	48	1
ERR2090193	20	2139565	2171	2298	77	5	44	1
ERR2090192	26	2029287	2010	2139	76	5	47	1
ERR2090111	20	1972183	1956	2080	72	6	45	1
ERR2090191	21	2089337	2076	2201	75	5	44	1
ERR2090190	34	2186807	2198	2330	80	5	46	1
ERR2090189	23	2131846	2137	2275	86	5	46	1
ERR2090188	30	2059047	2053	2185	81	6	44	1
ERR2090187	36	2119353	2113	2252	86	5	47	1
ERR2090186	22	2054312	2016	2137	68	6	46	1
ERR2090185	38	2161962	2129	2267	84	4	49	1
ERR2090184	30	2097424	2062	2197	82	5	47	1
ERR2090183	26	2096488	2090	2221	79	6	45	1
ERR2090182	34	2154771	2124	2265	88	5	47	1
ERR2090110	22	2126899	2104	2239	83	6	45	1
ERR2090181	34	2115706	2106	2245	86	5	47	1
ERR2090180	19	2103716	2083	2208	73	5	46	1
ERR2090179	28	2048531	2042	2166	73	4	46	1
ERR2090178	34	2146190	2152	2288	84	6	45	1
ERR2090177	37	2113165	2094	2226	78	5	48	1
ERR2090176	28	2016241	1992	2115	72	5	45	1
ERR2090175	33	2009833	1986	2128	91	5	45	1
ERR2090174	24	2101544	2070	2196	73	5	47	1
ERR2090173	34	2072262	2055	2188	80	6	46	1
ERR2090172	32	2066025	2056	2181	74	4	46	1
ERR2090109	31	2159512	2192	2326	83	5	45	1
ERR2090171	34	2145878	2149	2284	83	6	45	1
ERR2090170	19	2167414	2162	2294	81	4	46	1
ERR2090169	26	2135496	2137	2271	80	5	48	1
ERR2090168	29	2004693	1992	2126	81	6	46	1
ERR2090167	25	2121004	2103	2238	82	6	46	1
ERR2090166	16	2106189	2089	2222	80	5	47	1
ERR2090165	29	2091996	2050	2191	84	3	53	1
ERR2090164	17	2072761	2043	2173	80	5	44	1
ERR2090163	23	1988460	1969	2091	73	4	44	1
ERR2090162	28	2101545	2063	2211	89	5	53	1
ERR2090108	26	2119637	2118	2245	74	5	47	1
ERR2090161	15	2071608	2059	2184	73	4	47	1
ERR2090160	42	2089798	2068	2193	72	6	46	1
ERR2090159	24	2097832	2076	2217	83	5	52	1
ERR2090158	27	2073884	2062	2194	79	6	46	1
ERR2090157	23	2015642	1976	2097	69	5	46	1
ERR2090156	21	2115546	2097	2217	69	5	45	1
ERR2090155	30	2122123	2146	2289	90	6	46	1
ERR2090154	20	2099337	2084	2220	83	5	47	1
ERR2090153	19	2074150	2044	2174	80	5	44	1
ERR2090152	27	2074816	2064	2194	79	5	45	1
ERR2090107	16	2117096	2111	2243	81	5	45	1
ERR2090151	18	2080621	2063	2187	73	6	44	1
ERR2090150	25	2120245	2098	2218	69	5	45	1
ERR2090149	19	2090396	2068	2207	87	5	46	1
ERR2090148	24	2088214	2054	2178	72	5	46	1
ERR2090147	34	2106260	2101	2233	80	5	46	1
ERR2090145	26	2071790	2059	2189	80	5	44	1
ERR2090144	21	2099609	2081	2216	83	5	46	1
ERR2090143	24	2055120	2036	2164	74	6	47	1
ERR2090142	30	2159352	2179	2321	86	5	50	1
ERR2090106	27	2092019	2068	2204	82	6	47	1
ERR2090141	21	1984877	1968	2090	68	5	48	1
ERR2090140	18	2115997	2114	2245	81	5	44	1
ERR2090139	32	2069232	2048	2179	80	5	45	1
ERR2090138	31	2113245	2097	2229	80	5	46	1
ERR2090137	30	2115720	2144	2278	82	5	46	1
ERR2090136	21	2099197	2100	2235	83	6	45	1
ERR2090135	20	2154662	2159	2298	86	6	46	1
ERR2090133	35	2133520	2143	2277	80	5	48	1
ERR2090132	19	2071776	2040	2170	80	5	44	1
ERR2090105	35	2065621	2045	2187	90	5	46	1
ERR2090131	30	2051789	2042	2166	73	4	46	1
ERR2090130	30	2071599	2060	2193	81	5	46	1
ERR2090129	28	2132330	2128	2251	71	4	47	1
ERR2090128	36	2035726	2014	2147	80	5	47	1
ERR2090127	19	2121473	2090	2222	80	5	46	1
ERR2090126	39	2165271	2138	2279	88	5	47	1
ERR2090125	39	2053794	2041	2179	87	5	45	1
ERR2090124	27	2111008	2123	2257	80	5	48	1
ERR2090123	26	2161602	2159	2293	81	5	47	1
ERR2090122	33	2031930	2025	2149	73	4	46	1
ERR2090104	40	2114153	2075	2215	87	5	47	1
ERR2090121	37	2096148	2075	2209	82	5	46	1
ERR2090120	25	2148862	2122	2256	80	5	48	1
ERR2090119	33	2054508	2023	2157	81	6	46	1
ERR2090262	39	2174046	2158	2287	79	4	45	1
ERR2090118	28	2186625	2214	2345	78	5	47	1
ERR2090261	15	2079461	2057	2182	75	5	44	1
ERR2090260	22	2100785	2099	2219	69	4	46	1
ERR2090259	22	2147599	2158	2290	79	5	47	1
ERR2090258	18	2073387	2070	2195	73	4	47	1
ERR2090257	42	2119699	2110	2250	87	5	47	1
ERR2090256	24	2131922	2082	2205	72	6	44	1
ERR2090255	30	2190424	2177	2309	79	5	47	1
ERR2090254	24	2095609	2085	2216	79	6	45	1
ERR2090253	25	2087782	2063	2190	77	5	44	1
ERR2090252	15	2084004	2051	2177	74	4	47	1
ERR2090117	27	2073148	2056	2188	81	5	45	1
ERR2090251	54	2162418	2166	2304	87	4	46	1
ERR2090250	37	2154780	2121	2262	88	5	47	1
ERR2090249	35	2116890	2108	2248	87	5	47	1
ERR2090248	22	2105517	2099	2225	75	5	45	1
ERR2090247	17	2127851	2117	2252	83	5	46	1
ERR2090246	23	2113093	2088	2218	78	5	46	1
ERR2090245	35	2059472	2054	2208	93	4	56	1
ERR2090244	22	2087098	2073	2198	74	5	45	1
ERR2090243	30	2059858	2053	2186	81	5	46	1
ERR2090242	35	2155658	2122	2263	88	5	47	1
ERR2090116	30	2058806	2036	2169	82	5	45	1
ERR2090241	33	2115507	2104	2244	87	5	47	1
ERR2090239	16	2146842	2162	2292	78	5	46	1
ERR2090238	25	2091362	2070	2198	78	5	44	1
ERR2090237	16	2066529	2077	2207	77	6	46	1
ERR2090236	20	2102850	2055	2172	68	4	44	1
ERR2090235	32	2098699	2104	2249	93	4	47	1
ERR2090234	38	2118194	2108	2248	87	5	47	1
ERR2090233	30	2110361	2093	2227	83	6	44	1
ERR2090232	32	2164470	2153	2305	89	5	57	1
ERR2090115	18	2088993	2109	2241	80	5	46	1
ERR2090231	33	2127316	2130	2274	92	5	46	1
ERR2090230	20	2081509	2043	2170	75	5	46	1
ERR2090229	44	2160630	2168	2304	86	4	45	1
ERR2090228	30	2099609	2110	2256	95	4	46	1
ERR2090227	32	2091968	2077	2200	70	5	47	1
ERR2090226	28	2142148	2157	2298	89	5	46	1
ERR2090225	21	2157834	2143	2279	84	6	45	1
ERR2090224	25	2147497	2114	2249	83	6	45	1
ERR2090223	29	2161281	2129	2266	83	4	49	1
ERR2090222	49	2129463	2133	2268	83	5	46	1
ERR2090114	34	2148294	2156	2292	85	5	45	1
ERR2090221	34	2166115	2126	2258	79	5	47	1
ERR2090220	30	2151252	2119	2259	87	5	47	1
ERR2090219	42	2117027	2104	2245	88	5	47	1
ERR2090218	28	2070521	2037	2185	87	6	54	1
ERR2090217	26	2106610	2117	2248	78	5	47	1
ERR2090216	27	2129178	2074	2195	71	5	44	1
ERR2090215	37	2228996	2303	2435	79	5	47	1
ERR2090214	32	2166760	2127	2259	79	5	47	1
ERR2090213	27	2155379	2170	2307	86	5	45	1
ERR2090113	25	2072945	2063	2195	80	5	46	1
ERR2090211	20	2146653	2164	2297	79	5	48	1
ERR2090210	60	2253574	2295	2440	95	4	45	1
ERR2090209	30	2055010	2052	2185	81	6	45	1
ERR2090208	42	2116751	2102	2242	87	5	47	1
ERR2090207	46	2090954	2037	2172	84	4	46	1
ERR2090206	29	2139717	2091	2224	77	5	50	1
ERR2090205	48	2256396	2291	2438	96	4	46	1
ERR2090204	31	2153035	2131	2266	82	5	47	1
ERR2090203	22	2088596	2081	2215	80	6	47	1
ERR2090202	30	2102065	2071	2204	83	5	44	1
ERR2090112	31	2076277	2061	2195	81	6	46	1
ERR2090103	35	2072031	2055	2189	83	6	44	1
ERR1756484	21	2101839	2085	2225	81	6	52	1
ERR1756483	41	2094706	2086	2221	82	5	47	1
ERR1756482	32	2050771	2046	2171	73	4	47	1
ERR1756481	39	2049004	2048	2172	73	4	46	1
ERR1756480	16	2072656	2019	2149	76	5	48	1
ERR1756479	35	2050583	2047	2170	73	4	45	1
ERR1756478	36	2111824	2116	2239	70	4	48	1
ERR1756477	25	1973586	1957	2082	73	5	46	1
ERR1756476	39	2107181	2085	2221	83	5	47	1
ERR1756475	32	2074770	2054	2185	78	5	47	1
ERR1756394	37	2073193	2057	2190	80	5	47	1
ERR1756474	26	1982305	1958	2079	68	5	47	1
ERR1756473	29	2130197	2075	2196	70	6	44	1
ERR1756472	35	2069563	2055	2187	79	5	47	1
ERR1756471	37	2095283	2086	2224	84	6	47	1
ERR1756470	44	2173958	2160	2302	89	4	48	1
ERR1756469	26	2103431	2080	2217	84	5	47	1
ERR1756468	27	2064465	2060	2199	77	5	56	1
ERR1756467	34	2074677	2049	2180	78	5	47	1
ERR1756466	30	2010403	1969	2095	73	5	47	1
ERR1756465	23	2091129	2085	2215	79	4	46	1
ERR1756393	26	2123049	2087	2217	78	5	46	1
ERR1756464	29	2118949	2088	2224	84	5	46	1
ERR1756463	36	2134538	2138	2274	83	5	47	1
ERR1756462	37	2059938	2032	2164	80	5	46	1
ERR1756461	29	2102569	2075	2214	85	5	48	1
ERR1756460	35	2057590	2054	2182	75	5	47	1
ERR1756459	23	2120741	2055	2178	72	5	45	1
ERR1756458	22	2086642	2072	2208	84	5	46	1
ERR1756457	47	2091228	2067	2192	72	5	47	1
ERR1756456	58	2236294	2247	2393	92	5	48	1
ERR1756455	39	2096410	2089	2224	83	5	46	1
ERR1756392	35	2065652	2035	2167	80	5	46	1
ERR1756454	36	2041623	2027	2157	78	4	47	1
ERR1756453	30	2116016	2102	2242	88	5	46	1
ERR1756452	42	2115558	2086	2217	78	5	47	1
ERR1756451	33	2058149	2047	2180	80	5	47	1
ERR1756450	29	2099120	2070	2207	84	5	47	1
ERR1756449	40	2090329	2070	2196	73	6	46	1
ERR1756448	40	2123366	2116	2254	84	5	48	1
ERR1756447	20	2019133	1985	2108	71	5	46	1
ERR1756446	31	2074226	2061	2193	79	5	47	1
ERR1756445	32	2115795	2100	2241	88	5	47	1
ERR1756391	42	2142612	2139	2265	70	6	49	1
ERR1756444	55	2200211	2205	2356	97	5	48	1
ERR1756443	22	1997548	1959	2083	72	5	46	1
ERR1756442	33	2139392	2138	2278	86	5	48	1
ERR1756441	33	2050238	2047	2176	76	5	47	1
ERR1756440	26	2117345	2116	2251	82	5	47	1
ERR1756439	35	2016781	2002	2130	75	5	47	1
ERR1756438	43	2085147	2049	2178	77	5	46	1
ERR1756437	30	2104186	2092	2232	87	5	47	1
ERR1756436	32	2100898	2082	2204	68	5	48	1
ERR1756435	30	2144738	2121	2255	81	5	47	1
ERR1756390	20	1997411	1977	2096	76	4	38	1
ERR1756434	21	2098683	2083	2220	83	5	48	1
ERR1756433	38	2058539	2027	2160	81	5	46	1
ERR1756432	38	2103499	2095	2234	87	5	46	1
ERR1756431	27	2123811	2116	2254	84	5	48	1
ERR1756430	31	2087829	2061	2199	85	5	47	1
ERR1756429	26	2106995	2096	2235	87	5	46	1
ERR1756428	41	2155446	2157	2287	77	4	48	1
ERR1756427	30	2146224	2121	2254	80	5	47	1
ERR1756426	29	2092962	2108	2246	84	5	48	1
ERR1756425	39	2116525	2087	2219	78	5	48	1
ERR1756389	36	2008420	1980	2125	90	5	49	1
ERR1756424	13	2083872	2038	2166	76	5	46	1
ERR1756423	24	1985418	1974	2097	72	5	45	1
ERR1756422	32	2071579	2046	2180	74	5	54	1
ERR1756421	17	2076818	2035	2167	80	4	47	1
ERR1756420	29	2141814	2122	2256	81	5	47	1
ERR1756419	19	2068767	2060	2187	74	5	47	1
ERR1756418	32	2040848	2010	2131	67	5	48	1
ERR1756417	25	2073740	2041	2175	80	6	47	1
ERR1756416	37	2134549	2153	2288	81	5	48	1
ERR1756415	35	2072363	2055	2188	80	5	47	1
ERR1756388	40	2169794	2161	2296	82	5	47	1
ERR1756414	35	2171466	2173	2303	79	5	45	1
ERR1756413	37	2101859	2097	2230	80	6	46	1
ERR1756412	23	2082522	2057	2188	82	5	43	1
ERR1756411	30	2014978	1986	2120	76	4	53	1
ERR1756410	34	2048284	2060	2190	77	4	48	1
ERR1756409	44	2215062	2247	2384	87	5	44	1
ERR1756408	33	2128160	2099	2233	82	5	46	1
ERR1756407	29	2108942	2059	2193	82	6	45	1
ERR1756406	26	2108588	2065	2186	69	5	46	1
ERR1756405	37	2114258	2088	2219	78	5	47	1
ERR1756387	48	2252254	2290	2436	96	4	45	1
ERR1756404	28	2050026	2003	2129	73	5	47	1
ERR1756403	43	2093020	2087	2223	83	5	47	1
ERR1756402	33	2139401	2178	2304	74	5	46	1
ERR1756401	39	2094603	2082	2224	82	5	54	1
ERR1756400	28	2099173	2111	2242	79	5	46	1
ERR1756399	13	2079138	2043	2175	80	5	46	1
ERR1756398	37	2073460	2057	2190	82	5	45	1
ERR1756397	25	2081031	2056	2181	74	5	45	1
ERR1756396	36	2093174	2091	2232	91	4	45	1
ERR1756492	22	2046596	2012	2138	73	5	47	1
ERR1756491	22	2117602	2110	2243	80	5	47	1
ERR1756490	34	2051486	2061	2196	83	5	46	1
ERR1756489	26	2100706	2084	2222	84	5	48	1
ERR1756488	25	2117784	2114	2251	83	5	48	1
ERR1756487	31	2048105	2045	2170	72	6	46	1
ERR1756486	23	2118151	2118	2256	84	5	48	1
ERR1756485	20	2132199	2130	2267	81	6	49	1
ERR1756395	20	1974891	1956	2079	72	4	46	1
ERR1756386	26	2084825	2061	2196	83	5	46	1
ERR1638457	46	2096711	2062	2185	72	5	45	1
ERR1638456	43	2161299	2089	2218	72	6	50	1
ERR1638455	24	1990374	1975	2090	68	6	40	1
ERR1638454	33	2038878	2009	2130	68	5	47	1
ERR1583714	49	2203921	2202	2349	88	7	51	1
ERR1583711	46	2141610	2140	2287	95	5	46	1
ERR1583705	37	2165649	2180	2312	81	5	45	1
ERR1422401	14	2161598	2143	2276	81	5	46	1
ERR845784	35	1962930	1911	2028	75	3	38	1
ERR845783	34	2058091	2023	2146	73	4	45	1
ERR845782	44	2063467	2067	2194	78	4	44	1
ERR845781	59	2058183	1994	2133	89	3	46	1
ERR845780	34	2105240	2104	2226	72	3	46	1
ERR845779	61	2108459	2079	2223	92	3	48	1
ERR845778	46	1958787	1887	1995	72	3	32	1
ERR845777	54	2123751	2137	2257	79	3	37	1
ERR845776	38	2089937	2067	2201	83	3	47	1
ERR845773	38	2142057	2079	2204	75	4	45	1
ERR845772	32	2062577	2042	2172	82	3	44	1
ERR845771	49	2104886	2051	2171	79	3	37	1
ERR845770	60	2149116	2134	2271	88	4	44	1
ERR845769	54	2060242	1981	2109	80	4	43	1
ERR845759	48	1995857	1970	2104	82	5	46	1
ERR750966	50	2214944	2233	2361	80	3	44	1
ERR750965	42	2123286	2103	2236	83	4	45	1
ERR750964	52	2037352	1991	2128	87	4	45	1
ERR750963	34	2107356	2088	2205	67	4	45	1
ERR750962	20	1934410	1900	2016	67	4	44	1
ERR750961	49	2087812	2066	2198	82	4	45	1
ERR750960	32	2055166	2012	2130	68	4	45	1
ERR750959	38	2090372	2050	2183	84	4	44	1
ERR750958	31	2069392	2036	2154	68	4	45	1
ERR750903	43	2098526	2079	2212	84	4	44	1
ERR750902	55	2138499	2136	2267	80	4	46	1
ERR750901	27	2040421	1978	2112	85	3	45	1
ERR750899	25	2041686	2031	2157	75	5	45	1
ERR750898	34	2010502	1981	2102	76	4	40	1
ERR750897	37	2011732	1987	2112	76	4	44	1
ERR750896	36	2140421	2130	2261	81	4	45	1
ERR750895	36	2046554	1993	2120	78	4	44	1
ERR750894	30	1968861	1925	2050	75	4	45	1
ERR750893	24	1979970	1963	2084	72	4	44	1
ERR750892	29	2058763	2028	2149	71	4	45	1
ERR750891	35	2063943	2043	2170	82	4	40	1
ERR750890	40	2073020	2031	2156	73	5	46	1
ERR750889	24	1991270	1953	2072	70	4	44	1
ERR750888	26	2063315	2076	2206	79	4	46	1
ERR750887	25	2064058	2075	2204	78	4	46	1
ERR750886	30	2105136	2105	2233	78	4	45	1
ERR750866	55	2181022	2180	2319	90	4	44	1
ERR750865	37	2146010	2121	2241	68	5	46	1
ERR750864	47	2158830	2183	2319	87	4	44	1
ERR750863	40	2169316	2184	2317	82	5	45	1
ERR750789	29	2014528	1976	2096	70	4	45	1
ERR750788	27	2109814	2077	2205	77	4	46	1
ERR750787	36	1995089	1962	2094	80	5	46	1
ERR750786	22	2155145	2131	2262	81	4	45	1
ERR750785	55	2180669	2164	2295	81	4	45	1
ERR750784	30	2114285	2081	2209	78	3	46	1
ERR750783	33	2081548	2044	2184	90	4	45	1
ERR750782	46	2077376	2043	2182	89	4	45	1
ERR750780	41	2177840	2177	2302	76	4	44	1
ERR750779	55	2159611	2149	2279	82	3	44	1
ERR750778	28	2124707	2104	2232	77	4	46	1
ERR750777	23	2173255	2160	2288	79	4	44	1
ERR750776	38	2133289	2139	2268	79	4	45	1
ERR750775	40	2188264	2223	2355	82	4	45	1
ERR750774	31	2035816	1987	2115	76	4	47	1
ERR750773	43	2058374	2024	2161	87	4	45	1
ERR750772	41	2097630	2079	2217	86	5	46	1
ERR750771	36	2155412	2120	2254	82	4	47	1
ERR750770	30	1992788	1973	2098	74	4	46	1
ERR750769	34	2040193	1988	2123	86	5	43	1
ERR750768	33	2096550	2064	2196	81	4	46	1
ERR750767	61	2096106	2065	2186	70	4	46	1
ERR750766	50	2125113	2120	2252	83	3	45	1
ERR750765	32	2078651	2062	2185	72	5	45	1
ERR750764	24	1976318	1952	2074	72	4	45	1
ERR750763	24	1980038	1951	2079	78	4	45	1
ERR750762	26	2043926	2016	2140	74	3	46	1
ERR750761	23	2055853	2050	2174	73	5	45	1
ERR750760	39	2155852	2134	2269	85	4	45	1
ERR750759	36	2184488	2166	2309	89	5	48	1
ERR750758	29	2031122	2029	2156	75	5	46	1
ERR750757	22	1969079	1934	2059	74	5	45	1
ERR750756	26	2044529	2008	2131	73	4	45	1
ERR750755	41	2144007	2131	2263	82	4	45	1
ERR750754	25	1967163	1933	2057	74	4	45	1
ERR742681	41	2108158	2096	2214	68	4	45	1
ERR742680	48	2112867	2078	2212	85	4	44	1
ERR742679	24	2076872	2050	2175	77	3	44	1
ERR742678	30	2077664	2056	2183	78	4	44	1
ERR742677	39	2085661	2061	2193	82	3	46	1
ERR742676	49	2098110	2064	2184	70	4	45	1
ERR742675	25	1989008	1946	2068	69	5	47	1
ERR742674	51	2170929	2150	2287	89	3	44	1
ERR742673	52	2056953	1997	2127	78	4	47	1
ERR742672	44	2128926	2129	2263	83	4	46	1
ERR742671	48	2137918	2088	2218	78	4	47	1
ERR742670	50	1992498	1969	2100	81	5	44	1
ERR742669	37	2069307	2023	2152	80	4	44	1
ERR742668	41	2102047	2074	2202	80	3	44	1
ERR742667	56	2148091	2141	2272	81	4	45	1
