# Supplementary material for: Comprehensive genomics, systems, and structural assessment for novel target identification in penicillin-resistant Streptococcus pneumoniae
Source: Front Bioinform. 2026 Apr 29;6:1784287. doi: 10.3389/fbinf.2026.1784287 (PMC13168064; doi:10.3389/fbinf.2026.1784287)
Supplement: Supplementary file 5 [file Table1.xlsx]

## Sheet: Metadata
ERR ID	In_silico_serotype	WGS_PEN	WGS_PEN_SIR_Meningitis
ERR1422401	28A	<=0.03	S
ERR1583705	6B	0.5	R
ERR1583711	15B/15C	0.06	S
ERR1583714	6B	0.12	R
ERR1638454	14	0.25	R
ERR1638455	7F	<=0.03	S
ERR1638456	20	0.06	S
ERR1638457	14	0.25	R
ERR1756386	24F	0.5	R
ERR1756387	6A	<=0.03	S
ERR1756388	9V	0.06	S
ERR1756389	3	<=0.03	S
ERR1756390	20B	<=0.03	S
ERR1756391	14	0.25	R
ERR1756392	19A	4	R
ERR1756393	45	<=0.03	S
ERR1756394	19F	4	R
ERR1756395	8	<=0.03	S
ERR1756396	34	<=0.03	S
ERR1756397	18C	0.06	S
ERR1756398	19F	2	R
ERR1756399	28F	<=0.03	S
ERR1756400	19A	0.25	R
ERR1756401	5	<=0.03	S
ERR1756402	13	<=0.03	S
ERR1756403	5	<=0.03	S
ERR1756404	33F	<=0.03	S
ERR1756405	5	<=0.03	S
ERR1756406	11A	0.12	R
ERR1756407	24A	<=0.03	S
ERR1756408	23F	2	R
ERR1756409	10F	<=0.03	S
ERR1756410	1	<=0.03	S
ERR1756411	1	<=0.03	S
ERR1756412	24F	0.5	R
ERR1756413	19F	4	R
ERR1756414	33F	<=0.03	S
ERR1756415	19F	4	R
ERR1756416	19A	0.25	R
ERR1756417	6A	0.5	R
ERR1756418	14	0.25	R
ERR1756419	10A	<=0.03	S
ERR1756420	6B	1	R
ERR1756421	18C	<=0.03	S
ERR1756422	15B/15C	4	R
ERR1756423	2	<=0.03	S
ERR1756424	7F	<=0.03	S
ERR1756425	5	<=0.03	S
ERR1756426	15B/15C	<=0.03	S
ERR1756427	6B	1	R
ERR1756428	15B/15C	<=0.03	S
ERR1756429	15B/15C	0.25	R
ERR1756430	10A	0.25	R
ERR1756431	6A	0.5	R
ERR1756432	14	4	R
ERR1756433	19F	2	R
ERR1756434	19A	0.5	R
ERR1756435	6B	1	R
ERR1756436	14	0.5	R
ERR1756437	15B/15C	0.25	R
ERR1756438	35A	<=0.03	S
ERR1756439	27	<=0.03	S
ERR1756440	6A	0.5	R
ERR1756441	1	<=0.03	S
ERR1756442	19A	0.5	R
ERR1756443	7F	<=0.03	S
ERR1756444	6B	0.12	R
ERR1756445	9V	2	R
ERR1756446	19F	4	R
ERR1756447	18C	<=0.03	S
ERR1756448	6B	0.5	R
ERR1756449	1	<=0.03	S
ERR1756450	7B	1	R
ERR1756451	19A	4	R
ERR1756452	5	<=0.03	S
ERR1756453	9V	2	R
ERR1756454	1	<=0.03	S
ERR1756455	5	<=0.03	S
ERR1756456	6B	0.12	R
ERR1756457	1	<=0.03	S
ERR1756458	10A	0.12	R
ERR1756459	20	0.06	S
ERR1756460	1	<=0.03	S
ERR1756461	19F	0.12	R
ERR1756462	19F	4	R
ERR1756463	5	<=0.03	S
ERR1756464	14	2	R
ERR1756465	9L	<=0.03	S
ERR1756466	31	0.06	S
ERR1756467	17F	<=0.03	S
ERR1756468	16F	<=0.03	S
ERR1756469	19F	0.12	R
ERR1756470	25F	<=0.03	S
ERR1756471	5	<=0.03	S
ERR1756472	19F	<=0.03	S
ERR1756473	11A	0.06	S
ERR1756474	7F	<=0.03	S
ERR1756475	17F	<=0.03	S
ERR1756476	9V	2	R
ERR1756477	8	<=0.03	S
ERR1756478	14	0.5	R
ERR1756479	1	<=0.03	S
ERR1756480	36	0.12	R
ERR1756481	1	<=0.03	S
ERR1756482	1	<=0.03	S
ERR1756483	5	<=0.03	S
ERR1756484	19A	0.5	R
ERR1756485	6A	0.5	R
ERR1756486	16F	<=0.03	S
ERR1756487	1	<=0.03	S
ERR1756488	16F	<=0.03	S
ERR1756489	19A	0.5	R
ERR1756490	3	<=0.03	S
ERR1756491	6A	0.5	R
ERR1756492	18C	<=0.03	S
ERR2090103	19F	2	R
ERR2090104	19A	0.5	R
ERR2090105	34	<=0.03	S
ERR2090106	3	<=0.03	S
ERR2090107	6A	0.5	R
ERR2090108	19A	0.06	S
ERR2090109	10A	<=0.03	S
ERR2090110	15B/15C	2	R
ERR2090111	8	<=0.03	S
ERR2090112	19F	4	R
ERR2090113	19F	4	R
ERR2090114	5	<=0.03	S
ERR2090115	6C	<=0.03	S
ERR2090116	19F	2	R
ERR2090117	19F	4	R
ERR2090118	15B/15C	<=0.03	S
ERR2090119	19F	4	R
ERR2090120	6B	2	R
ERR2090121	15A	<=0.03	S
ERR2090122	1	<=0.03	S
ERR2090123	6A	2	R
ERR2090124	19F	4	R
ERR2090125	3	<=0.03	S
ERR2090126	38	<=0.03	S
ERR2090127	28A	<=0.03	S
ERR2090128	19F	2	R
ERR2090129	14	0.5	R
ERR2090130	19F	4	R
ERR2090131	1	<=0.03	S
ERR2090132	6A	0.5	R
ERR2090133	19A	0.25	R
ERR2090135	9V	<=0.03	S
ERR2090136	16F	<=0.03	S
ERR2090137	13	<=0.03	S
ERR2090138	12F	0.06	S
ERR2090139	19F	2	R
ERR2090140	6A	0.5	R
ERR2090141	7F	<=0.03	S
ERR2090142	6B	0.12	R
ERR2090143	3	<=0.03	S
ERR2090144	19A	0.06	S
ERR2090145	19F	4	R
ERR2090147	12F	0.06	S
ERR2090148	35A	0.06	S
ERR2090149	10A	0.25	R
ERR2090150	14	1	R
ERR2090151	18C	0.12	R
ERR2090152	19F	4	R
ERR2090153	6A	0.5	R
ERR2090154	19A	0.5	R
ERR2090155	34	<=0.03	S
ERR2090156	14	1	R
ERR2090157	35B	2	R
ERR2090158	19F	4	R
ERR2090159	19A	1	R
ERR2090160	1	<=0.03	S
ERR2090161	15A	0.06	S
ERR2090162	6A	0.25	R
ERR2090163	2	<=0.03	S
ERR2090164	6A	0.5	R
ERR2090165	23F	2	R
ERR2090166	18C	<=0.03	S
ERR2090167	19F	1	R
ERR2090168	3	<=0.03	S
ERR2090169	24F	0.06	S
ERR2090170	13	2	R
ERR2090171	5	<=0.03	S
ERR2090172	1	<=0.03	S
ERR2090173	19F	4	R
ERR2090174	14	0.5	R
ERR2090175	3	<=0.03	S
ERR2090176	31	0.06	S
ERR2090177	5	<=0.03	S
ERR2090178	5	<=0.03	S
ERR2090179	1	<=0.03	S
ERR2090180	17F	<=0.03	S
ERR2090181	4	<=0.03	S
ERR2090182	23F	2	R
ERR2090183	19F	<=0.03	S
ERR2090184	7B	1	R
ERR2090185	19A	<=0.03	S
ERR2090186	17F	<=0.03	S
ERR2090187	4	<=0.03	S
ERR2090188	19A	4	R
ERR2090189	16F	<=0.03	S
ERR2090190	9V	0.06	S
ERR2090191	18B	<=0.03	S
ERR2090192	1	<=0.03	S
ERR2090193	23A	0.25	R
ERR2090194	4	<=0.03	S
ERR2090195	19A	4	R
ERR2090196	14	0.25	R
ERR2090197	6A	<=0.03	S
ERR2090198	6A	<=0.03	S
ERR2090199	9V	2	R
ERR2090200	8	<=0.03	S
ERR2090201	3	0.06	S
ERR2090202	9V	<=0.03	S
ERR2090203	3	<=0.03	S
ERR2090204	19A	<=0.03	S
ERR2090205	6A	<=0.03	S
ERR2090206	19A	<=0.03	S
ERR2090207	7C	<=0.03	S
ERR2090208	4	<=0.03	S
ERR2090209	19A	4	R
ERR2090210	6A	<=0.03	S
ERR2090211	6B	<=0.03	S
ERR2090213	35B	0.12	R
ERR2090214	19A	<=0.03	S
ERR2090215	6B	<=0.03	S
ERR2090216	11A	0.06	S
ERR2090217	18C	<=0.03	S
ERR2090218	9V	2	R
ERR2090219	4	<=0.03	S
ERR2090220	23F	2	R
ERR2090221	19A	<=0.03	S
ERR2090222	13	<=0.03	S
ERR2090223	19A	<=0.03	S
ERR2090224	19A	2	R
ERR2090225	6A	0.25	R
ERR2090226	9V	2	R
ERR2090227	14	0.25	R
ERR2090228	34	<=0.03	S
ERR2090229	7C	<=0.03	S
ERR2090230	23F	<=0.03	S
ERR2090231	6D	0.5	R
ERR2090232	6A	<=0.03	S
ERR2090233	19F	2	R
ERR2090234	4	<=0.03	S
ERR2090235	34	<=0.03	S
ERR2090236	11A	<=0.03	S
ERR2090237	16F	<=0.03	S
ERR2090238	18C	<=0.03	S
ERR2090239	6B	<=0.03	S
ERR2090241	4	<=0.03	S
ERR2090242	23F	2	R
ERR2090243	19A	4	R
ERR2090244	18C	<=0.03	S
ERR2090245	23A	<=0.03	S
ERR2090246	19B	<=0.03	S
ERR2090247	40	<=0.03	S
ERR2090248	6B	0.5	R
ERR2090249	4	<=0.03	S
ERR2090250	23F	2	R
ERR2090251	7C	<=0.03	S
ERR2090252	23F	<=0.03	S
ERR2090253	18C	<=0.03	S
ERR2090254	19F	<=0.03	S
ERR2090255	6B	2	R
ERR2090256	11A	0.12	R
ERR2090257	4	<=0.03	S
ERR2090258	13	0.06	S
ERR2090259	6B	<=0.03	S
ERR2090260	35A	0.06	S
ERR2090261	19F	<=0.03	S
ERR2090262	23A	<=0.03	S
ERR2090263	23A	<=0.03	S
ERR2090264	19F	2	R
ERR2090265	11A	<=0.03	S
ERR2090266	22F	0.06	S
ERR2090267	5	<=0.03	S
ERR2090268	31	<=0.03	S
ERR2090269	17F	<=0.03	S
ERR2090270	28F	<=0.03	S
ERR2090271	18C	<=0.03	S
ERR2090272	19F	<=0.03	S
ERR2090273	23F	<=0.03	S
ERR2090274	10A	0.25	R
ERR2090275	5	<=0.03	S
ERR2090276	3	<=0.03	S
ERR2090277	6D	0.5	R
ERR2090278	18A	<=0.03	S
ERR2090279	6C	0.06	S
ERR2090280	18C	<=0.03	S
ERR2090281	15A	0.06	S
ERR2090282	22F	0.12	R
ERR2090283	36	0.12	R
ERR2090284	19F	2	R
ERR2090285	18C	<=0.03	S
ERR2090286	19F	<=0.03	S
ERR2090287	16F	<=0.03	S
ERR2090288	34	<=0.03	S
ERR2090290	22F	0.06	S
ERR2090291	35B	0.25	R
ERR2090292	3	<=0.03	S
ERR2090293	18C	<=0.03	S
ERR2090294	6A	<=0.03	S
ERR2090295	UNTYPABLE	0.12	R
ERR2090296	14	0.5	R
ERR2090297	35A	0.06	S
ERR2090298	15A	0.06	S
ERR2090299	31	0.06	S
ERR2090300	22F	0.06	S
ERR2090301	19A	<=0.03	S
ERR2090302	15B/15C	0.06	S
ERR2090303	6B	<=0.03	S
ERR2090304	19F	0.5	R
ERR2090305	31	<=0.03	S
ERR2090306	19F	1	R
ERR2090307	15B/15C	0.12	R
ERR2090308	9V	2	R
ERR2090309	6D	0.5	R
ERR2090310	16F	0.06	S
ERR2090311	23F	<=0.03	S
ERR2090313	31	0.06	S
ERR2090314	14	1	R
ERR2090315	36	0.12	R
ERR2090316	19F	2	R
ERR2090317	6D	0.5	R
ERR2090318	23F	<=0.03	S
ERR2090319	13	0.06	S
ERR2090320	22F	0.06	S
ERR2090321	35A	0.06	S
ERR2090322	17F	<=0.03	S
ERR2090323	28F	<=0.03	S
ERR2090324	13	<=0.03	S
ERR2090325	6C	0.06	S
ERR2090326	10A	0.25	R
ERR2090327	22F	0.06	S
ERR2090329	19F	4	R
ERR2090330	13	0.06	S
ERR2090331	10F	<=0.03	S
ERR2090332	9N	<=0.03	S
ERR2090333	19F	<=0.03	S
ERR2090334	15A	0.06	S
ERR2090337	34	<=0.03	S
ERR2090339	33B	<=0.03	S
ERR2090341	17F	<=0.03	S
ERR2090342	17F	<=0.03	S
ERR2090343	13	0.06	S
ERR2090344	19F	4	R
ERR2090345	6B	<=0.03	S
ERR2090346	6B	<=0.03	S
ERR2090347	11A	0.25	R
ERR2090348	35A	0.06	S
ERR2090349	31	<=0.03	S
ERR2090350	22F	0.12	R
ERR2090351	17F	<=0.03	S
ERR2090353	48	0.12	R
ERR2090354	3	<=0.03	S
ERR2090355	11A	0.06	S
ERR2090356	19F	1	R
ERR2090357	3	<=0.03	S
ERR2090359	24A	<=0.03	S
ERR2090360	40	<=0.03	S
ERR2090361	48	0.12	R
ERR2090362	19F	4	R
ERR2090364	19F	1	R
ERR2090365	28A	<=0.03	S
ERR2090366	3	<=0.03	S
ERR2090367	24A	<=0.03	S
ERR2090369	28A	<=0.03	S
ERR2090370	17F	<=0.03	S
ERR2090371	6A	0.06	S
ERR2090372	28A	<=0.03	S
ERR2090374	19B	0.12	R
ERR2090375	3	<=0.03	S
ERR2090377	6A	0.06	S
ERR2090378	14	0.5	R
ERR2090379	28A	<=0.03	S
ERR2090380	19F	1	R
ERR2090381	6A	0.06	S
ERR2090382	19B	0.12	R
ERR2090385	28A	<=0.03	S
ERR2090386	11A	0.06	S
ERR2090387	11A	0.06	S
ERR2090388	28A	<=0.03	S
ERR2090389	11A	0.06	S
ERR2090390	6A	0.25	R
ERR2090391	28A	<=0.03	S
ERR2090392	19F	1	R
ERR2667215	6A	0.25	R
ERR2667216	13	0.12	R
ERR2667217	6A	0.25	R
ERR2667221	14	0.5	R
ERR2667225	14	0.25	R
ERR2667227	6A	0.25	R
ERR2667229	14	2	R
ERR2667231	19A	0.5	R
ERR2667236	13	0.12	R
ERR2667237	14	2	R
ERR2667239	19A	0.5	R
ERR2667252	14	0.12	R
ERR2668004	15B/15C	0.06	S
ERR2668008	19A	0.5	R
ERR2668009	6B	<=0.03	S
ERR2668025	19A	0.5	R
ERR2668027	14	0.25	R
ERR2668028	6B	0.5	R
ERR2668029	19F	2	R
ERR2668030	2	<=0.03	S
ERR2668036	14	0.5	R
ERR2668037	6A	0.5	R
ERR2668039	14	0.5	R
ERR2668042	19F	2	R
ERR3227723	19F	4	R
ERR3227724	24F	<=0.03	S
ERR3227725	15A	<=0.03	S
ERR3227726	16F	<=0.03	S
ERR3227727	19A	4	R
ERR3227728	7F	<=0.03	S
ERR3227729	19A	4	R
ERR3227730	23F	2	R
ERR3227731	35A	0.06	S
ERR3227732	19F	4	R
ERR3227733	15B/15C	2	R
ERR3227734	15B/15C	2	R
ERR3227735	11A	<=0.03	S
ERR3227736	19F	4	R
ERR3227737	8	<=0.03	S
ERR3227738	25A	<=0.03	S
ERR3227740	6B	0.12	R
ERR3227743	7F	<=0.03	S
ERR3227745	6A	0.5	R
ERR3227746	8	<=0.03	S
ERR3227748	19F	2	R
ERR3227750	19F	4	R
ERR3227755	19F	4	R
ERR3227756	19F	2	R
ERR3227759	14	2	R
ERR3227760	1	<=0.03	S
ERR3227761	14	4	R
ERR3227762	35B	2	R
ERR3227763	24F	0.5	R
ERR3227765	19F	4	R
ERR3227766	19F	4	R
ERR3227767	15A	0.06	S
ERR3227768	8	<=0.03	S
ERR3227769	6B	2	R
ERR3227771	15B/15C	2	R
ERR3227772	18C	<=0.03	S
ERR3227773	14	2	R
ERR3227774	14	0.5	R
ERR3227775	19F	4	R
ERR3227776	4	<=0.03	S
ERR3227777	23F	2	R
ERR3227778	14	0.5	R
ERR3227779	6A	0.06	S
ERR3227780	4	<=0.03	S
ERR3227781	6A	0.06	S
ERR3227782	15B/15C	2	R
ERR3227783	19A	0.5	R
ERR3227784	14	2	R
ERR3227785	34	<=0.03	S
ERR3227786	33B	<=0.03	S
ERR3227788	35B	0.25	R
ERR3227789	9V	2	R
ERR3227790	34	<=0.03	S
ERR3227791	6B	<=0.03	S
ERR3227792	22F	0.06	S
ERR3227793	15B/15C	2	R
ERR3227794	18C	<=0.03	S
ERR3227796	19F	2	R
ERR3227797	14	2	R
ERR3227798	24F	0.5	R
ERR3227800	7F	<=0.03	S
ERR3227801	24F	<=0.03	S
ERR3227802	33F	<=0.03	S
ERR3227803	11A	0.5	R
ERR3227804	4	<=0.03	S
ERR3227805	1	<=0.03	S
ERR3227806	10A	<=0.03	S
ERR3227807	19F	<=0.03	S
ERR3227808	19F	<=0.03	S
ERR3227809	5	<=0.03	S
ERR3227810	23A	2	R
ERR3227811	35A	0.12	R
ERR3227813	19F	1	R
ERR3227815	9V	0.06	S
ERR3227817	15B/15C	0.25	R
ERR3227818	9V	2	R
ERR3227819	19F	4	R
ERR3227820	24F	<=0.03	S
ERR3227822	6B	0.5	R
ERR3227823	14	0.25	R
ERR3227824	35B	2	R
ERR3227825	7F	<=0.03	S
ERR3227827	6B	0.25	R
ERR3227828	8	<=0.03	S
ERR3227829	6A	0.12	R
ERR3227830	19F	4	R
ERR3227831	15B/15C	2	R
ERR3227832	15B/15C	2	R
ERR3227833	19F	4	R
ERR3227834	19F	2	R
ERR3227836	38	0.12	R
ERR3227837	34	<=0.03	S
ERR3227838	1	<=0.03	S
ERR3227840	1	<=0.03	S
ERR3227841	19F	4	R
ERR3655122	19A	0.5	R
ERR3655125	14	0.06	S
ERR3655141	14	0.25	R
ERR3655157	19A	0.5	R
ERR3655158	16F	<=0.03	S
ERR3655159	16F	<=0.03	S
ERR3655161	14	0.25	R
ERR3655168	14	0.25	R
ERR3655173	24F	<=0.03	S
ERR3655184	14	0.25	R
ERR3655208	19A	2	R
ERR3655230	16F	<=0.03	S
ERR3655243	24F	<=0.03	S
ERR3655294	24F	<=0.03	S
ERR3655326	16F	<=0.03	S
ERR3655350	19F	1	R
ERR3655377	16F	<=0.03	S
ERR3655418	14	0.25	R
ERR3655434	14	0.25	R
ERR3655447	15B/15C	0.5	R
ERR3655459	15B/15C	2	R
ERR3669313	14	2	R
ERR3669330	24F	<=0.03	S
ERR3669331	19A	0.5	R
ERR3669332	16F	<=0.03	S
ERR3669346	16F	<=0.03	S
ERR3669351	19F	2	R
ERR3669363	16F	<=0.03	S
ERR3669371	16F	<=0.03	S
ERR3669376	24F	<=0.03	S
ERR3669385	14	2	R
ERR3669399	24F	<=0.03	S
ERR3899201	19A	0.5	R
ERR3899216	14	0.5	R
ERR3899233	16F	<=0.03	S
ERR3899254	16F	<=0.03	S
ERR3899258	19A	0.5	R
ERR3899262	19F	2	R
ERR3899295	14	0.25	R
ERR3899319	23F	0.5	R
ERR3899339	23F	0.12	R
ERR3899347	15B/15C	0.5	R
ERR3899352	14	0.25	R
ERR3899377	19F	2	R
ERR3899380	19A	0.5	R
ERR3899404	16F	<=0.03	S
ERR3899428	23F	0.5	R
ERR3899431	14	0.25	R
ERR3899436	23F	0.12	R
ERR3899439	14	0.5	R
ERR3899450	14	2	R
ERR3899476	14	0.5	R
ERR3899479	14	0.5	R
ERR3899482	14	2	R
ERR3899488	14	0.25	R
ERR3899491	10A	0.25	R
ERR3899492	14	0.5	R
ERR3899497	14	0.25	R
ERR3899498	23B	0.5	R
ERR3899506	23F	0.12	R
ERR3899525	19A	0.5	R
ERR3899528	19A	0.5	R
ERR6890599	19F	4	R
ERR6890639	19F	4	R
ERR6890906	19F	4	R
ERR742667	9V	<=0.03	S
ERR742668	35B	<=0.03	S
ERR742669	33C	<=0.03	S
ERR742670	3	<=0.03	S
ERR742671	5	<=0.03	S
ERR742672	5	<=0.03	S
ERR742673	15A	<=0.03	S
ERR742674	25F	<=0.03	S
ERR742675	7F	<=0.03	S
ERR742676	14	0.5	R
ERR742677	6A	<=0.03	S
ERR742678	19F	<=0.03	S
ERR742679	19F	<=0.03	S
ERR742680	12F	<=0.03	S
ERR742681	14	0.25	R
ERR750754	2	<=0.03	S
ERR750755	46	<=0.03	S
ERR750756	7F	<=0.03	S
ERR750757	2	<=0.03	S
ERR750758	35A	<=0.03	S
ERR750759	23F	2	R
ERR750760	46	<=0.03	S
ERR750761	18C	<=0.03	S
ERR750762	19F	2	R
ERR750763	3	<=0.03	S
ERR750764	2	<=0.03	S
ERR750765	1	<=0.03	S
ERR750766	5	<=0.03	S
ERR750767	23A	<=0.03	S
ERR750768	12F	<=0.03	S
ERR750769	34	<=0.03	S
ERR750770	3	<=0.03	S
ERR750771	21	<=0.03	S
ERR750772	6C	<=0.03	S
ERR750773	9N	<=0.03	S
ERR750774	10A	<=0.03	S
ERR750775	19F	<=0.03	S
ERR750776	6B	<=0.03	S
ERR750777	15F	<=0.03	S
ERR750778	6D	0.06	S
ERR750779	9V	0.06	S
ERR750780	35C	<=0.03	S
ERR750782	6A	<=0.03	S
ERR750783	35F	<=0.03	S
ERR750784	4	<=0.03	S
ERR750785	9V	0.06	S
ERR750786	28A	<=0.03	S
ERR750787	3	<=0.03	S
ERR750788	6D	0.06	S
ERR750789	8	<=0.03	S
ERR750863	9V	<=0.03	S
ERR750864	6B	<=0.03	S
ERR750865	14	0.25	R
ERR750866	19A	<=0.03	S
ERR750886	6C	<=0.03	S
ERR750887	6C	<=0.03	S
ERR750888	6C	<=0.03	S
ERR750889	31	<=0.03	S
ERR750890	23A	<=0.03	S
ERR750891	4	<=0.03	S
ERR750892	6B	0.5	R
ERR750893	2	<=0.03	S
ERR750894	2	<=0.03	S
ERR750895	35F	<=0.03	S
ERR750896	35B	<=0.03	S
ERR750897	27	<=0.03	S
ERR750898	27	<=0.03	S
ERR750899	28F	<=0.03	S
ERR750901	29	<=0.03	S
ERR750902	19B	<=0.03	S
ERR750903	12F	<=0.03	S
ERR750958	14	0.25	R
ERR750959	4	<=0.03	S
ERR750960	14	0.25	R
ERR750961	5	<=0.03	S
ERR750962	8	<=0.03	S
ERR750963	14	0.25	R
ERR750964	15B/15C	0.06	S
ERR750965	4	<=0.03	S
ERR750966	4	<=0.03	S
ERR845759	3	<=0.03	S
ERR845769	22A	<=0.03	S
ERR845770	13	<=0.03	S
ERR845771	23F	2	R
ERR845772	4	<=0.03	S
ERR845773	15A	0.12	R
ERR845776	6B	<=0.03	S
ERR845777	16F	<=0.03	S
ERR845778	2	<=0.03	S
ERR845779	15B/15C	0.06	S
ERR845780	18C	<=0.03	S
ERR845781	15B/15C	0.06	S
ERR845782	6C	<=0.03	S
ERR845783	6B	0.5	R
ERR845784	2	<=0.03	S
